# Supplementary material for: Quantifying Adaptive Evolution in the Drosophila Immune System
Source: PLoS Genet. 2009 Oct 23;5(10):e1000698. doi: 10.1371/journal.pgen.1000698 (PMC2759075; doi:10.1371/journal.pgen.1000698)
Supplement: Table S1 — Locations, classification, and genetic summary statistics for individual loci. Legend:- FBgn: FlyBase gene identifier. Locus: Locus name. Immune: Immune or Non-immune related. Class: Classified as Humoral, Cellular, RNAi, Melanisation, other immune, or Control. Cell_Hum: Classified as AMP, Humoral recognition, Cellular Recognition, Signalling, RNAi, other immune or Control. a: The estimated number of adaptive substitutions per site (method of Welch 2006). non-a: The estimated number of non-adaptive substitutions fixed by drift, per site. r: Local recombination rate in D. melanogaster. Ls: The number of synonymous sites. Ln: The number of non-synonymous sites. Dn: The number of non-synonymous fixed differences. Ds: The number of synonymous fixed differences. Mel_Pn: The number of non-synonymous polymorphisms in D. melanogaster. Sim_Pn: The number of non-synonymous polymorphisms in D simulans Mel_Ps: The number of synonymous polymorphisms in D. melanogaster. Sim_Ps: The number of synonymous polymorphisms in D. simulans. Position: Genomic position in the D. melanogaster genome release 5.7 Chromosome p-value: Fisher's Exact test p-value for a classical one-locus McDonald-Kreitman test FDR q-value: False-Discovery rate q-value, based on the distribution of p-values. (0.26 MB XLS) [file pgen.1000698.s027.xls]

## Sheet: Kenyan Populations Only
FBgn	Locus	Immune	Class	Cell_Hum	a	non-a	r	Ls	Ln	Dn	Ds	Mel_Pn	Sim_Pn	Mel_Ps	Sim_Ps	Position	Chromosome	p.value	FDR q-value
FBgn0035635	PGRP-LD	immunity	humoral	humoral_recognition	0.107811	0.00976644	3.3261	70.8889	187.111	22	9	0	4	4	9	5775637	3L	0.00241021	0.0367609
FBgn0000094	Anp	immunity	humoral	AMP	0.106061	0.00378788	2.84834	39	132	14.5	2.5	0	0	0	0	26035825	3R	1	0.899546
FBgn0028430	He	immunity	cellular	cellular_recognition	0.0957508	0.0167844	2.55204	103.556	355.444	40	19	3	9	0	4	13972564	2L	0.762279	0.872221
FBgn0031951	r2d2	immunity	RNAi	RNAi	0.0661039	0.0117	3.96703	200.389	732.611	57	16	8	12	7	11	7801006	2L	0.00883741	0.0917699
FBgn0041183	TepI	immunity	cellular	cellular_recognition	0.0599511	0.00982252	1.65113	914.222	3126.78	218.167	88.8333	22	33	11	46	15891210	2L	4.61646e-05	0.00205198
FBgn0087035	AGO2	immunity	RNAi	RNAi	0.059528	0.00433721	1.70666	440.667	1602.33	102.333	52.6667	7	5	8	6	15550598	3L	0.0777839	0.410564
FBgn0020381	Dredd	immunity	humoral	signaling	0.0548188	0.00460875	1.47122	334.944	1147.06	68.1667	37.8333	3	6	4	3	528628	X	0.584731	0.839644
FBgn0012042	AttA	immunity	humoral	AMP	0.0528664	0.00476486	3.37601	121.722	367.278	21.1667	30.8333	1	0	11	0	10635260	2R	0.0448569	0.286572
FBgn0000146	aub	immunity	RNAi	RNAi	0.0509555	0.00488643	3.51608	574.278	1993.72	111.333	59.6667	7	14	20	32	10999648	2L	2.91344e-07	3.44661e-05
FBgn0028545	CG8942	immunity	cellular	cellular_recognition	0.0493415	0.0077253	2.55085	379.278	1480.72	84.5	40.5	3	19	0	15	13975459	2L	0.429842	0.793778
FBgn0044812	TotC	immunity	humoral	unknown_other	0.0477544	-0.00170551	3.04607	93.8333	293.167	13.5	13.5	0	0	4	0	16698980	3R	0.112931	0.502802
FBgn0034246	Dcr-2	immunity	RNAi	RNAi	0.0474387	0.00630852	3.73064	1082.83	3876.17	208.333	101.667	15	40.5	20	37.5	13465915	2R	0.00100277	0.0209591
FBgn0041205	key	immunity	humoral	signaling	0.0450529	0.00211348	2.83196	249.333	911.667	43	31	1	3	1	10	20673820	2R	0.0447828	0.286293
FBgn0038838	TotB	immunity	humoral	unknown_other	0.0436945	0.0167851	3.04615	94.3333	319.667	19.3333	8.66667	3	0	4	0	16699938	3R	0.383429	0.774446
FBgn0044810	TotX	immunity	humoral	unknown_other	0.0429841	0.0338617	3.04879	94.1667	331.833	25.5	8.5	7	0	9	0	16730996	3R	0.029936	0.221602
FBgn0028396	TotA	immunity	humoral	unknown_other	0.0421811	0.0111917	3.0459	87.2222	299.778	16	6	2	0	1	0	16697037	3R	1	0.899546
FBgn0024222	ird5	immunity	humoral	signaling	0.040767	0.0110688	2.36922	468.333	1697.67	88	40	7	30	17	47	11873723	3R	1.38804e-06	9.87791e-05
FBgn0027930	MP1	immunity	melanization	signaling	0.0365353	0.0020094	0	270.611	899.389	34.6667	21.3333	1	2	3	12	134525	3R	0.00092923	0.0202339
FBgn0014018	Rel	immunity	humoral	signaling	0.0346896	0.0195016	0.442898	637.333	2266.67	122.833	69.1667	13	0	10	0	4871552	3R	0.498617	0.817018
FBgn0040735	CG16836	immunity	humoral	unknown_other	0.0345177	0.0170582	3.7587	53.5	174.5	9	6	2	0	5	0	14276752	2R	0.361455	0.76397
FBgn0003495	spz	immunity	humoral	signaling	0.0330023	0.00430364	3.1368	192.722	719.278	26.8333	19.1667	2	5	12	17	22893254	3R	0.000597935	0.0160801
FBgn0052274	Drs-l	immunity	humoral	AMP	0.0311262	0.00261617	3.19386	44	163	5.5	3.5	1	1	1	4	3335684	3L	0.334842	0.749902
FBgn0038928	BG4	immunity	humoral	signaling	0.0282381	0.0301502	3.12973	168.944	548.056	32	17	10	0	14	0	17860645	3R	0.0779466	0.41107
FBgn0031701	TotM	immunity	humoral	unknown_other	0.027855	0.0186137	3.89931	91.7222	301.278	14	11	6	7	5	12	5330115	2L	0.421834	0.790682
FBgn0041164	armi	immunity	RNAi	RNAi	0.0235733	0.00845822	3.20615	844.778	2950.22	94.5	81.5	15	0	32	0	3463904	3L	0.0132147	0.123504
FBgn0002930	nec	immunity	humoral	signaling	0.0223439	0.0144619	0.455495	308.722	1005.28	37	30	9	13	5	19	3044870	2R	0.451065	0.801555
FBgn0040733	CG15068	immunity	humoral	unknown_other	0.0218978	-3.17142e-14	3.75872	28.6667	91.3333	2	4	0	0	1	0	14277997	2R	1	0.899546
FBgn0052382	sphinx2	immunity	humoral	signaling	0.0211466	0.0117168	3.29367	154.278	547.722	18	10	3	11	13	17	7433429	3L	0.00844068	0.0888262
FBgn0014033	Sr-CI	immunity	cellular	cellular_recognition	0.0167019	0.0146692	3.73434	431.556	1434.44	45	40	25	23	35	33	4122829	2L	0.116624	0.510844
FBgn0026323	Tak1	immunity	humoral	signaling	0.0152985	0.00277759	1.28122	301.889	1051.11	19	19	3	2	16	6	20391161	X	0.0179356	0.153927
FBgn0030926	psh	immunity	humoral	signaling	0.0149925	0.00435036	2.34548	291.889	896.111	17.3333	28.6667	4	3	23	26	18379427	X	0.00487038	0.0600527
FBgn0030774	spheroide	immunity	humoral	signaling	0.014882	0.00997746	3.0922	183.833	563.167	14	10	6	6	12	22	16595424	X	0.0103986	0.102634
FBgn0020377	Sr-CII	immunity	cellular	cellular_recognition	0.0139332	4.98837e-14	2.71888	148.833	574.167	8	15	0	0	2	0	8097594	2R	1	0.899546
FBgn0037515	Sp7	immunity	melanization	signaling	0.0138283	0.00396817	0	273.944	899.056	16	21	2	3	4	16	3587985	3R	0.0995939	0.471414
FBgn0030310	PGRP-SA	immunity	humoral	humoral_recognition	0.0136872	0.0036267	4.20793	143.944	462.056	8	11	1	3	3	2	11456371	X	1	0.899546
FBgn0023214	edl	immunity	cellular	signaling	0.0131817	0.00368804	3.76078	115.333	355.667	6	10	2	1	7	8	14555600	2R	0.249671	0.690953
FBgn0028542	CG33115	immunity	cellular	cellular_recognition	0.0129932	0.00371385	2.55346	235.056	847.944	14.1667	26.8333	3	3	20	13	13969125	2L	0.0714514	0.390343
FBgn0041182	TepII	immunity	cellular	cellular_recognition	0.012083	0.00996245	3.97146	930.667	3122.33	68.8333	112.167	45.5	27	71.5	37	7697664	2L	0.746803	0.869918
FBgn0040736	IM3	immunity	humoral	unknown_other	0.0117493	-2.86247e-14	3.75868	31.8889	85.1111	1	2	0	0	1	0	14275784	2R	1	0.899546
FBgn0000250	cact	immunity	humoral	signaling	0.0113319	0.00455046	1.41769	219.444	755.556	12	12	3	3	4	16	16323993	2L	0.0765287	0.406633
FBgn0034330	CG18107	immunity	humoral	unknown_other	0.0111542	0.00866956	3.75863	34.1111	100.889	2	2	1	1	4	2	14272242	2R	0.547475	0.830581
FBgn0041180	TepIV	immunity	cellular	cellular_recognition	0.0106301	0.009644	0	343.222	1183.78	24	26	7	9	11	19	19553123	2L	0.217992	0.661255
FBgn0034329	IM1	immunity	humoral	unknown_other	0.00995025	-1.09461e-15	3.75862	34.5	100.5	1	4	0	0	5	0	14271630	2R	1	0.899546
FBgn0025583	IM2	immunity	humoral	unknown_other	0.00990099	-9.88792e-17	3.75866	34	101	1	4	0	0	0	0	14274277	2R	1	0.899546
FBgn0028936	CG16873	immunity	cellular	cellular_recognition	0.00985117	0.00375884	2.55261	184.722	661.278	9	14	2	3	10	8	13971197	2L	0.336772	0.750979
FBgn0052268	dro6	immunity	humoral	AMP	0.0096718	0.00834622	3.19392	49.5	166.5	3	3	0	3	3	2	3336253	3L	1	0.899546
FBgn0011274	Dif	immunity	humoral	signaling	0.00952574	0.00848713	0.778726	431.556	1554.44	28	28	9	12	29	39	17416803	2L	0.0019891	0.0325597
FBgn0035977	PGRP-LF	immunity	humoral	humoral_recognition	0.00939905	0.0105286	3.13362	210.278	752.722	15	18	10	7	16	32	9343604	3L	0.0693576	0.383128
FBgn0039759	CG9733	immunity	melanization	signaling	0.00799199	0.0114046	2.84383	284	928	18	17	9	13	39	31	26071086	3R	0.00495669	0.0607315
FBgn0054003	CG34003	immunity	cellular	cellular_recognition	0.00711869	0.00703504	2.55405	83.3889	282.611	4	4	1	3	6	2	13967698	2L	0.647916	0.852983
FBgn0028939	CG18146	immunity	cellular	cellular_recognition	0.00711815	0.00369874	2.54838	416.833	1479.17	16	36	4	7	35	31	13981424	2L	0.0287408	0.21564
FBgn0003261	Rm62	immunity	unknown_other	unknown_other	0.00665114	0.00219109	0	329.611	1074.39	9.5	25.5	1	3	2	5	1830539	3R	0.709836	0.864064
FBgn0030051	spirit	immunity	humoral	signaling	0.00645706	0.01541	4.14975	264.222	830.778	18.1667	31.8333	9	0	19	0	8466155	X	0.807259	0.878476
FBgn0003231	ref(2)P	immunity	humoral	signaling	0.00641549	0.0159789	0	412.722	1384.28	31	26	11	20.5	2	20.5	19544059	2L	0.702164	0.862783
FBgn0039102	SPE	immunity	humoral	signaling	0.00634347	0.00833576	3.19572	280.333	919.667	13.5	39.5	5	0	12	0	19512922	3R	0.762376	0.872236
FBgn0003717	Tl	immunity	humoral	signaling	0.00555163	0.00552213	3.14898	759.5	2528.5	28	73	18	12.5	17	78.5	22665164	3R	0.541967	0.829153
FBgn0003079	phl	immunity	cellular	signaling	0.00520557	0.000782641	2.35701	491.389	1725.61	10.3333	25.6667	0	2	36	22	2236192	X	0.000779951	0.0185595
FBgn0039494	grass	immunity	humoral	signaling	0.00489896	-1.38431e-15	3.1316	239.5	816.5	4	21	0	0	30	0	22984586	3R	0.0370908	0.255148
FBgn0027929	CG33119	immunity	cellular	cellular_recognition	0.00437119	0.0108083	2.55545	219.5	812.5	12.3333	20.6667	11	6	16	32	13964299	2L	0.351473	0.758883
FBgn0035975	PGRP-LA	immunity	humoral	humoral_recognition	0.00417243	0.00878399	3.1353	255	849	11	17	8	8	16	25	9329350	3L	0.328686	0.746406
FBgn0003882	tub	immunity	humoral	signaling	0.00361243	0.00899737	0	304.056	1030.94	13	16	2	11	1	16	214379	3R	1	0.899546
FBgn0040323	GNBP1	immunity	humoral	humoral_recognition	0.00325622	0.00631316	0.465858	67	209	2	9	1	1	0	6	18669991	3L	1	0.899546
FBgn0024183	vig	immunity	RNAi	RNAi	0.00323317	0.00115627	2.0654	261.722	911.278	4	18	0	2	5	22	15066030	2L	0.3829	0.774204
FBgn0043575	PGRP-SC2	immunity	humoral	unknown_other	0.002972	0.00415859	1.28991	131.278	420.722	3	14	3	0	1	15	4604748	2R	1	0.899546
FBgn0040322	GNBP2	immunity	humoral	humoral_recognition	0.00264395	0.00322721	0.466975	274.056	1021.94	6	23	2	3	12	31	18667530	3L	0.313811	0.73754
FBgn0043577	PGRP-SB2	immunity	humoral	humoral_recognition	0.0026125	0.00705452	1.28257	132.222	413.778	4	6	3	2	6	22	16719952	3L	0.177206	0.613427
FBgn0020376	Sr-CIII	immunity	cellular	cellular_recognition	0.00197726	0.0256226	3.734	158.056	615.944	17	8	13	23	13	22	4120902	2L	0.164311	0.595367
FBgn0000165	Bc	immunity	cellular	unknown_other	0.00157955	0.00221632	3.74524	462.333	1580.67	6	14	3	5	34	41	13776160	2R	0.0276619	0.210314
FBgn0028990	Spn27A	immunity	melanization	signaling	0.0015325	0.00332947	3.98109	312.611	1028.39	5	31	3	5	10	26	6672503	2L	0.763149	0.872348
FBgn0004864	hop	immunity	humoral	signaling	0.00143895	0.0021988	4.22015	705.944	2474.06	9	47	8	5	50	61	11258672	X	0.328259	0.74616
FBgn0032006	Pvr	immunity	cellular	signaling	0.00125424	0.00441215	3.94213	821.333	2823.67	16	34	10	18.8333	80	140.167	8225871	2L	0.0007757	0.0185081
FBgn0031547	Sr-CIV	immunity	cellular	cellular_recognition	0.0011067	0.0270085	3.62024	169.778	640.222	18	6	17	22.5	14	15.5	3523276	2L	0.148364	0.57055
FBgn0038250	CG3505	immunity	melanization	signaling	0.000768811	0.00893665	2.07584	252.722	824.278	8	13	4	10	11	28	10484060	3R	0.399846	0.781685
FBgn0028876	CG16876	immunity	cellular	cellular_recognition	0.000598321	0.0098043	2.52067	250.833	865.167	9	23	8.5	9	14.5	39	14048197	2L	0.809881	0.878822
FBgn0000462	dl	immunity	humoral	signaling	0.000118207	0.00561387	0.764384	439.889	1570.11	9	23	5	9	20	34	17440016	2L	0.449586	0.801032
FBgn0000229	bsk	immunity	humoral	signaling	-8.73418e-18	8.73418e-18	3.67659	239.5	876.5	0	8	0	0	11	8	10248428	2L	1	0.899546
FBgn0000276	CecA1	immunity	humoral	AMP	-6.50228e-17	6.50228e-17	2.84822	21.8889	68.1111	0	0	0	0	1	4	26036796	3R	1	0.899546
FBgn0010333	Rac1	immunity	cellular	signaling	-2.22213e-16	2.22213e-16	2.91989	139.333	436.667	0	2	0	0	7	9	1302057	3L	1	0.899546
FBgn0014011	Rac2	immunity	cellular	signaling	-2.87522e-16	2.87522e-16	3.29397	140.333	435.667	0	3	0	0	6	17	7427321	3L	1	0.899546
FBgn0051092	LpR2	immunity	cellular	cellular_recognition	-3.48159e-16	3.48159e-16	3.19177	85.6667	340.333	0	0	0	0	6	3	21535668	3R	1	0.899546
FBgn0041581	AttB	immunity	humoral	AMP	-1.17623e-15	1.17623e-15	3.37637	72.3333	221.667	0	8	0	0	3	0	10637119	2R	1	0.899546
FBgn0043576	PGRP-SC1a	immunity	humoral	unknown_other	-2.79509e-15	2.79509e-15	1.28634	31.7222	106.278	0	2	0	0	2	0	4597546	2R	1	0.899546
FBgn0016917	Stat92E	immunity	humoral	signaling	-0.000172592	0.00187263	3.01635	497.333	1764.67	3	19	4	3	22	51	16365329	3R	0.446129	0.799799
FBgn0036978	Toll-9	immunity	humoral	signaling	-0.000333201	0.00996145	0	574.778	2077.22	20	30	9	19.5	6	83.5	20357079	3L	0.0403924	0.269078
FBgn0040505	Alk	immunity	cellular	signaling	-0.000353954	0.00144198	3.65646	821.722	2757.28	3	42	4	5	107	169	12519367	2R	0.215718	0.658901
FBgn0040321	GNBP3	immunity	humoral	humoral_recognition	-0.000435791	0.00570434	3.17746	331.167	1138.83	6	8	2	12	17	39	8948862	3L	0.0877264	0.439955
FBgn0010303	hep	immunity	humoral	signaling	-0.00053294	0.00506994	4.03757	573.722	1763.28	8	18	9	12	28	51	12979136	X	0.30368	0.731139
FBgn0044811	TotF	immunity	humoral	unknown_other	-0.000557091	0.0293966	0	75.2778	242.722	7	4	6	4	9	7	19912114	2L	0.279266	0.714348
FBgn0000721	for	immunity	unknown_other	unknown_other	-0.000720868	0.000720868	3.641	350.444	1227.56	0	12	1	1	36	53	3624496	2L	1	0.899546
FBgn0008635	betaCop	immunity	cellular	unknown_other	-0.00079799	0.00131881	2.39316	588.944	1920.06	1	45	1	4	33	24	18277434	X	0.236991	0.679713
FBgn0034407	DptB	immunity	humoral	AMP	-0.00106	0.0124344	3.7599	55.1667	175.833	2	7	4	1	3	1	14755135	2R	0.334842	0.749902
FBgn0026319	Traf1	immunity	humoral	signaling	-0.00147965	0.00147965	3.77614	263.833	885.167	0	10	2	1	20	27	4376185	2L	1	0.899546
FBgn0053117	Victoria	immunity	humoral	unknown_other	-0.00153127	0.0233186	0	81.6111	275.389	6	10	6	3	3	7	19913285	2L	0.733783	0.867915
FBgn0003118	pnt	immunity	cellular	signaling	-0.00157453	0.0148714	3.18563	385.556	1441.44	19.1667	36.8333	13	0	27	0	19118672	3R	1	0.899546
FBgn0030695	PGRP-LE	immunity	humoral	humoral_recognition	-0.00160786	0.0077466	3.39843	220.5	814.5	5	28	4	0	10	0	15696012	X	0.418844	0.789503
FBgn0034738	Dnr1	immunity	humoral	signaling	-0.00161609	0.00235787	3.38464	409.889	1348.11	1	18	5	2	34	27	18452909	2R	0.679696	0.858887
FBgn0026760	Tehao	immunity	humoral	signaling	-0.00175847	0.00175847	2.76429	84	276	0	0	1	0	8	9	13437506	2L	1	0.899546
FBgn0022131	aPKC	immunity	humoral	signaling	-0.00207836	0.00207836	3.41433	320.889	1089.11	0	8	3	2	15	22	10836146	2R	0.577375	0.837932
FBgn0041181	TepIII	immunity	cellular	cellular_recognition	-0.00228821	0.0058511	3.97109	1020.94	3368.06	12	48	24	21.5	90	127.5	7706830	2L	0.709028	0.863931
FBgn0010441	pll	immunity	humoral	signaling	-0.00237259	0.00369118	3.12608	222.611	758.389	1	26	2	4	9	28	23077866	3R	0.236361	0.679134
FBgn0044809	TotZ	immunity	humoral	unknown_other	-0.00239448	0.00821125	3.04647	97.1667	343.833	2	3	2	4	6	14	16703737	3R	0.583076	0.839262
FBgn0041579	AttC	immunity	humoral	AMP	-0.00256379	0.00883557	3.0654	160.667	478.333	3	13	5	4	22	20	9281663	2R	1	0.899546
FBgn0028543	CG31839	immunity	cellular	cellular_recognition	-0.00302881	0.00815877	2.55475	282.333	974.667	5	18	6	10	24	21	13966005	2L	0.782367	0.875092
FBgn0037906	PGRP-LB	immunity	humoral	unknown_other	-0.00319486	0.0144648	1.23191	163.611	532.389	6	16	3	0	3	0	7281037	3R	0.351839	0.759073
FBgn0026318	Traf2	immunity	humoral	signaling	-0.00344043	0.00344043	4.10048	204	738	0	8	2	4	20	6	8050581	X	0.317971	0.740081
FBgn0011726	tsr	immunity	cellular	unknown_other	-0.00401225	0.00401225	3.04358	92.0556	351.944	0	4	2	1	1	7	19933158	2R	0.516484	0.822222
FBgn0085372	sick	immunity	humoral	signaling	-0.00407433	0.00509427	0	610.111	1960.89	2	25	4	10	31	68	1.9907e+07	2L	0.737122	0.868434
FBgn0011676	Nos	immunity	humoral	signaling	-0.00414052	0.00509164	3.55891	322.611	1051.39	1	19	9	3	38	46	10813813	2L	0.461785	0.805265
FBgn0033402	Myd88	immunity	humoral	signaling	-0.00423298	0.00505135	1.57328	356.056	1221.94	1	20	4	7	15	33	5193348	2R	0.168088	0.600829
FBgn0051841	CG31841	immunity	cellular	cellular_recognition	-0.00474249	0.0144121	2.55803	60.1667	206.833	2	10	3	3	1	10	13958029	2L	0.408347	0.785254
FBgn0004240	Dpt	immunity	humoral	AMP	-0.00497023	0.0151541	3.75991	55.6111	196.389	2	2	2	0	6	0	14753473	2R	0.547475	0.830581
FBgn0033159	Dscam	immunity	cellular	humoral_recognition	-0.00553092	0.00857765	0.5655	5341.33	17395.7	53	483	46	0	101	0	3.23822e+06	2R	1.4155e-09	5.04555e-07
FBgn0010381	Drs	immunity	humoral	AMP	-0.00561279	0.00561279	3.19718	45	165	0	0	1	1	0	3	3369725	3L	1	0.899546
FBgn0035434	dro5	immunity	humoral	AMP	-0.00571789	0.00571789	3.19202	44.9444	162.056	0	0	1	1	1	7	3316940	3L	1	0.899546
FBgn0043903	dome	immunity	humoral	signaling	-0.0058194	0.0126428	1.74204	260.667	879.333	6	23	5	0	8	0	19573788	X	0.27003	0.707436
FBgn0000277	CecA2	immunity	humoral	AMP	-0.00584547	0.0137402	2.84805	41.3333	126.667	1	8	1	0	3	0	26038085	3R	1	0.899546
FBgn0034331	CG15067	immunity	humoral	unknown_other	-0.00601063	0.00892656	3.75864	116.056	342.944	1	4	4	3	13	8	14272816	2R	1	0.899546
FBgn0043841	vir-1	immunity	unknown_other	unknown_other	-0.00654641	0.0173292	3.12558	218.333	834.667	9	14	17	14	23	35	12405657	2L	0.807941	0.878566
FBgn0040734	CG15065	immunity	humoral	unknown_other	-0.00661391	0.0201579	3.75871	22.1667	73.8333	1	0	1	0	2	0	14277587	2R	1	0.899546
FBgn0000278	CecB	immunity	humoral	AMP	-0.00671473	0.00671473	2.8479	45.7778	143.222	0	1	0	2	8	4	26039323	3R	1	0.899546
FBgn0035976	PGRP-LC	immunity	humoral	humoral_recognition	-0.00685295	0.00685295	3.13424	97.8889	340.111	0	1	4	1	6	7	9338352	3L	1	0.899546
FBgn0035806	PGRP-SD	immunity	humoral	humoral_recognition	-0.00707535	0.0186973	3.28243	127.778	430.222	5	12	5	0	1	0	7644585	3L	0.051532	0.315752
FBgn0043578	PGRP-SB1	immunity	humoral	unknown_other	-0.00737225	0.0119028	1.28226	128.556	441.444	2	5	4	5	10	20	16720763	3L	1	0.899546
FBgn0010385	Def	immunity	humoral	AMP	-0.0106443	0.0199083	1.90874	60.1111	215.889	2	5	4	4	2	2	5941932	2R	0.169802	0.60326
FBgn0052279	dro2	immunity	humoral	AMP	-0.0112661	0.0112661	3.19178	42.5	164.5	0	5	0	4	1	3	3314481	3L	0.104895	0.484353
FBgn0052282	dro4	immunity	humoral	AMP	-0.0139646	0.0139646	3.1919	47.1111	165.889	0	0	3.5	1	4.5	3	3315745	3L	1	0.899546
FBgn0000279	CecC	immunity	humoral	AMP	-0.0168071	0.0168071	2.8475	45.9444	143.056	0	3	2	3	3	2	26042429	3R	0.230769	0.673894
FBgn0010388	Dro	immunity	humoral	AMP	-0.0197157	0.0340526	3.37568	52.5	139.5	2	4	3	0	3	0	10633591	2R	1	0.899546
FBgn0038530	AttD	immunity	humoral	AMP	-0.0217097	0.0217097	2.64893	135.333	407.667	0	7	4	14	6	20	13451357	3R	0.0424658	0.277385
FBgn0014865	Mtk	immunity	humoral	AMP	-0.023337	0.023337	3.49456	40.5556	115.444	0	0	3	3	2	4	11296459	2R	1	0.899546
FBgn0052283	dro3	immunity	humoral	AMP	-0.024936	0.024936	3.19184	45.7778	167.222	0	0	5	4	2	7	3315142	3L	1	0.899546
FBgn0035782	CG14835	control	control	control	0.0848628	0.00545297	3.29383	75.1111	263.889	23.8333	14.1667	1	0	2	0	7430203	3L	0.549719	0.831155
FBgn0033312	CG8642	control	control	control	0.0827011	0.00495595	1.23788	54.5556	203.444	17.8333	11.1667	2	0	0	7	4500407	2R	0.0576999	0.34067
FBgn0039077	CG17380	control	control	control	0.0632407	0.0183493	3.18882	45.1111	185.889	15.1667	6.83333	3	4	3	5	19229114	3R	0.307022	0.733285
FBgn0014848	Eig71Eh	control	control	control	0.0627346	0.0094579	1.67172	62.4444	228.556	16.5	3.5	2	1	2	5	15652333	3L	0.0146919	0.133591
FBgn0034323	CG18537	control	control	control	0.0561602	0.00576901	3.75714	119.944	444.056	27.5	19.5	3	4	2	7	14183793	2R	0.389131	0.777014
FBgn0051824	CG31824	control	control	control	0.0552665	0.010095	1.6527	49.0556	175.944	11.5	6.5	1	0	1	0	15888243	2L	1	0.899546
FBgn0053121	CG33121	control	control	control	0.0494061	0.0100788	3.9627	222.667	815.333	48.5	18.5	12	6	19	16	7889950	2L	3.64663e-05	0.00176438
FBgn0019686	lok	control	control	control	0.0481928	0.00200804	0	22	83	4.16667	1.83333	0	0	1	1	20062090	2L	0.428571	0.793293
FBgn0003346	RanGap	control	control	control	0.0441832	0.00554258	0	395.444	1377.56	68.5	38.5	3	7	3	22	19446211	2L	0.000347414	0.0113817
FBgn0031070	CG12702	control	control	control	0.0424081	0.00687891	1.69808	611.5	1998.5	98.5	47.5	9	15	32	25	19654835	X	8.48342e-08	1.50656e-05
FBgn0038239	CG14850	control	control	control	0.0410372	0.0214387	2.05369	104.889	288.111	18	14	3	0	3	0	10386942	3R	1	0.899546
FBgn0041702	CG15107	control	control	control	0.0386698	0.00539597	3.75864	143.667	567.333	25	9	4	3	10	8	14859516	2R	0.000674947	0.0172038
FBgn0028942	CG16852	control	control	control	0.0373344	0.0140993	2.72449	153.889	554.111	28.5	22.5	7	8	8	6	13541186	2L	0.815804	0.879596
FBgn0042106	CG18754	control	control	control	0.0345869	0.0277075	3.19568	149.389	489.611	30.5	16.5	8	0	3	0	19510883	3R	0.734885	0.868087
FBgn0051025	CG31025	control	control	control	0.0335485	0.00356486	2.85889	42.2778	134.722	5	1	1	0	4	1	25952529	3R	0.0800866	0.417642
FBgn0053679	CG33679	control	control	control	0.0319541	1.34198e-14	2.06895	109.167	406.833	13	16	0	0	1	0	15058594	2L	1	0.899546
FBgn0032649	CG15145	control	control	control	0.0314656	0.0101384	0.707955	545.889	2067.11	86	64	9	24	17	72	17530850	2L	7.25417e-07	6.44019e-05
FBgn0035440	CG14969	control	control	control	0.0305283	0.00929472	3.1937	206.889	703.111	28	21	4	0	4	0	3334001	3L	0.719704	0.865678
FBgn0034321	CG14502	control	control	control	0.0293115	0.00903031	3.7571	95.9444	339.056	13	12	4.5	3	10.5	10	14181740	2R	0.0988978	0.469667
FBgn0039503	CG14262	control	control	control	0.0289608	0.00434956	3.12531	182.556	645.444	21.5	30.5	2	0	7	0	23090633	3R	0.461577	0.805194
FBgn0030775	CG9673	control	control	control	0.0280436	0.00217723	3.09146	136.833	430.167	13	11	1	1	15	7	16597442	X	0.00134883	0.0252998
FBgn0051769	CG31769	control	control	control	0.0276543	0.0256247	2.4947	210.389	722.611	38.5	20.5	14	22	8	19	14110188	2L	0.358184	0.762327
FBgn0028526	CG15293	control	control	control	0.0239627	0.0186661	2.49532	239.333	750.667	32	24	9	19	10	15	14108723	2L	0.702473	0.862835
FBgn0010222	Nmdmc	control	control	control	0.0223881	-3.20716e-14	0.441981	24.6667	89.3333	2	1	0	0	0	0	4868968	3R	1	0.899546
FBgn0031055	CG14225	control	control	control	0.0220677	0.031075	1.74448	208.944	715.056	38	21	10	0	12	0	19569265	X	0.136138	0.549364
FBgn0028904	CG16879	control	control	control	0.0217649	0.00400925	2.4966	286.833	931.167	24	38	2	0	4	0	14105668	2L	1	0.899546
FBgn0020129	DnaJ-60	control	control	control	0.0216073	0.0119471	3.0131	224.778	720.222	24.1667	26.8333	5	0	7	0	20046007	2R	1	0.899546
FBgn0039463	CG18472	control	control	control	0.0212229	0.00749343	3.14329	172.944	679.056	19.5	16.5	5	7	20	23	22774457	3R	0.00153694	0.0273052
FBgn0028941	CG16853	control	control	control	0.0199169	0.0099689	2.72375	205.056	685.944	20.5	25.5	5	8	13	6	13543104	2L	0.820361	0.880184
FBgn0083141	Spn7	control	control	control	0.0182597	0.0184727	3.97565	249.222	884.778	32.5	26.5	15	22.5	13	32.5	7582583	2L	0.305862	0.732543
FBgn0035971	CG4477	control	control	control	0.0180348	0.0144817	3.14523	210.667	707.333	23	28	4	18	4	26	9243895	3L	0.843622	0.883102
FBgn0034247	CG6484	control	control	control	0.0170939	0.00324301	3.73089	173.111	540.889	11	16	3	1	5	5	13470541	2R	0.511858	0.820903
FBgn0041224	Gr97a	control	control	control	0.0163865	0.00700311	3.14238	178.444	598.556	14	16	3	6	13	33	22791530	3R	0.00448748	0.0569341
FBgn0038845	CG10827	control	control	control	0.0163416	0.00962403	3.05719	353.278	1206.72	31.3333	29.6667	8	16	22	32	16831834	3R	0.0228407	0.183667
FBgn0030773	CG9676	control	control	control	0.0159344	0.00764244	3.09281	189.611	551.389	13	12	2	7	12	21	16593766	X	0.0152643	0.137353
FBgn0030694	CG15602	control	control	control	0.0158856	0.0132607	3.39897	197.778	726.222	21.1667	16.8333	6	0	4	0	15694318	X	1	0.899546
FBgn0053467	CG33467	control	control	control	0.0157352	0.0129684	3.43396	89.6111	348.389	10	6	6	4	8	8	10943376	2R	0.20395	0.646184
FBgn0032536	Ance-3	control	control	control	0.0154619	0.0102523	2.55911	28.7778	97.2222	2.5	0.5	1	0	1	3	13955422	2L	0.142857	0.56126
FBgn0003277	RpII215	control	control	control	0.0147149	-0.000408743	4.20765	288.5	815.5	11.6667	28.3333	0	0	4	0	11460432	X	0.56155	0.834123
FBgn0034322	CG18536	control	control	control	0.0147028	0.00970552	3.75712	122.333	450.667	11	15	5	5	10	16	14182759	2R	0.282595	0.71676
FBgn0033326	CG14743	control	control	control	0.014433	0.00224119	1.28709	396.611	1349.39	22.5	44.5	1	0	9	0	4599062	2R	0.266112	0.704402
FBgn0010328	woc	control	control	control	0.0139012	0.00686959	3.12544	207.833	722.167	15	34	3	0	3	0	23088532	3R	0.380778	0.773232
FBgn0037697	CG9363	control	control	control	0.0133482	0.00222469	0.587393	48.1667	149.833	2.33333	5.66667	0	0	0	0	5284129	3R	1	0.899546
FBgn0038251	CG3508	control	control	control	0.0132016	0.00471267	2.07626	229.5	781.5	14	17	4	3	14	30	10485920	3R	0.00337918	0.0467961
FBgn0032303	CG6508	control	control	control	0.0131881	0.0111655	3.55757	273.111	923.889	22.5	21.5	5	17	24	44	10819758	2L	0.00565684	0.0662993
FBgn0046878	Obp83cd	control	control	control	0.0128917	1.92867e-14	0	76.7222	310.278	4	9	0	0	2	3	1934681	3R	0.277778	0.713256
FBgn0039325	CG10560	control	control	control	0.0127395	0.00518654	3.1998	232.444	892.556	16	18	1	9	7	41	21145064	3R	0.00362101	0.0491634
FBgn0030027	CG1632	control	control	control	0.0127197	0.00168141	4.11467	359.389	1203.61	17.3333	38.6667	3	1	31	23	8161918	X	0.00146189	0.0265311
FBgn0003732	Top2	control	control	control	0.0127045	0.00775169	0	191.167	708.833	14.5	22.5	0	7	1	12	19449458	2L	1	0.899546
FBgn0037241	CG14646	control	control	control	0.0126792	0.00395668	0	47.6667	180.333	3	6	0	1	0	1	216464	3R	1	0.899546
FBgn0036666	TSG101	control	control	control	0.0126091	0.00436204	1.23756	281.222	942.778	16	36	5	2	7	23	16836613	3L	0.230544	0.673679
FBgn0039462	CG14252	control	control	control	0.0123296	0.00700215	3.14342	229.889	931.111	18	12	5	9	26	27	22772118	3R	0.000333163	0.0110521
FBgn0033834	CG4744	control	control	control	0.0121394	0.00741683	3.06616	362.5	1329.5	26	26	8	13	54	43	9284539	2R	3.12136e-05	0.00158467
FBgn0036509	CG7739	control	control	control	0.0118199	0.00477466	1.70512	402	1386	23	43	7	5	9	11	15555111	3L	0.824909	0.880766
FBgn0004593	Eig71Ef	control	control	control	0.0117631	0.0119568	1.67241	38.4444	147.556	3.5	2.5	1	0	4	0	15650342	3L	0.242424	0.684628
FBgn0027599	CG2790	control	control	control	0.0116334	0.00328734	2.78228	124.833	536.167	8	15	1	0	0	0	20835034	2R	0.375	0.770539
FBgn0033324	CG14744	control	control	control	0.0115274	1.38327e-14	1.28579	100	347	4	10	0	0	1	0	4596434	2R	1	0.899546
FBgn0035443	CG12010	control	control	control	0.0114362	0.0302447	3.19771	198.222	647.778	27	28	12	0	5	0	3375178	3L	0.16583	0.59758
FBgn0015544	spag	control	control	control	0.0111853	0.0143859	3.01259	269.444	938.556	24	19	8	0	11	0	20047865	2R	0.411295	0.786464
FBgn0013269	FK506-bp1	control	control	control	0.0110182	1.5616e-14	2.22358	84.7222	272.278	3	6	0	0	5	1	11157848	3R	0.228571	0.671787
FBgn0051715	CG31715	control	control	control	0.010891	0.00308691	3.65842	76.8333	286.167	4	10	1	1	3	6	10342028	2L	0.66087	0.855448
FBgn0032304	CG17134	control	control	control	0.0108652	0.00236041	3.55722	113.944	378.056	5	10	1	1	14	12	10821320	2L	0.0397748	0.26654
FBgn0030915	CG6179	control	control	control	0.0107143	2.0749e-14	2.39441	59.3333	186.667	2	3	0	0	2	0	18274744	X	1	0.899546
FBgn0004050	z	control	control	control	0.0105465	0.00523636	2.40691	384	1320	20.8333	42.1667	7	7	23	22	2343285	X	0.31693	0.73945
FBgn0046876	Obp83ef	control	control	control	0.010455	0.00471156	0	159.556	560.444	8.5	19.5	2	1	1	9	1936116	3R	1	0.899546
FBgn0035645	CG5592	control	control	control	0.0100415	0.00911589	3.32705	367.222	1252.78	24	29	5	20	25	45	5891622	3L	0.0282155	0.212967
FBgn0035999	CG3552	control	control	control	0.0100269	0.00364789	3.12063	139.111	511.889	7	12	2	2	4	9	9451762	3L	0.481028	0.811587
FBgn0019643	Dat	control	control	control	0.00981389	0.0157668	3.01359	160.167	566.833	14.5	11.5	5	0	8	0	20044198	2R	0.500603	0.817611
FBgn0037231	CG9779	control	control	control	0.00956125	1.63411e-15	0	146.056	522.944	5	15	0	0	3	3	136124	3R	0.298115	0.727487
FBgn0038400	CG5903	control	control	control	0.00928792	-3.47465e-15	2.38829	36.3333	107.667	1	2	0	0	0	0	11971925	3R	1	0.899546
FBgn0032648	CG15144	control	control	control	0.0091595	0.0067213	0.71014	162.278	566.722	9	6	0	6	9	19	17527348	2L	0.00602248	0.069001
FBgn0040389	mRpL14	control	control	control	0.0090045	4.97692e-15	2.35801	104.833	333.167	3	5	0	0	5	0	2238326	X	0.230769	0.673894
FBgn0028906	CG17341	control	control	control	0.00891046	0.00329184	2.47464	365.944	1038.06	12.6667	28.3333	2	0	17	0	14157700	2L	0.11163	0.499906
FBgn0038319	mRpL9	control	control	control	0.00852958	0.00539827	2.22338	169.611	574.389	8	8	3	3	2	11	11156878	3R	0.316709	0.739316
FBgn0035957	CG5144	control	control	control	0.00850274	0.00257214	3.16771	255.056	902.944	10	23	1	4	15	34	9041179	3L	0.0182107	0.155547
FBgn0035216	CG9168	control	control	control	0.00847264	0.0501593	2.93856	26.6667	102.333	6	3	3	0	2	0	1412301	3L	1	0.899546
FBgn0035425	CG17746	control	control	control	0.00824184	0.00213944	3.18411	243.056	866.944	9	23	0	4	17	14	3238028	3L	0.123033	0.524202
FBgn0030795	ppk28	control	control	control	0.00819173	0.00406985	3.05303	428.556	1386.44	17	36	4	8	26	36	16701379	X	0.0527548	0.32084
FBgn0014269	prod	control	control	control	0.00759968	0.00108518	3.75867	232	806	7	10	2	0	15	21	14857926	2R	0.00229933	0.0357113
FBgn0050046	CG30046	control	control	control	0.00728812	0.00533383	2.75261	499.778	1822.22	23	41	10	10	19	26	8203187	2R	0.578442	0.838183
FBgn0031934	Ntl	control	control	control	0.00726392	1.22125e-15	3.97092	39.3333	137.667	1	1	0	0	1	2	7711114	2L	0.4	0.78175
FBgn0028940	Cyp28a5	control	control	control	0.00704111	0.00498294	2.54965	143	499	6	10	1	4	7	4	13978369	2L	1	0.899546
FBgn0015801	Reg-5	control	control	control	0.00692942	0.00644105	2.83122	90.8333	299.167	4	13	3	1	4	8	20676250	2R	1	0.899546
FBgn0003415	skd	control	control	control	0.00689391	-1.5838e-15	0	278.667	870.333	6	24	0	0	1	0	20991992	3L	1	0.899546
FBgn0032530	CG9263	control	control	control	0.00656396	0.00624439	2.72415	134.556	468.444	6	21	4	2	8	7	13542071	2L	0.740621	0.868974
FBgn0032016	CG7818	control	control	control	0.00642619	0.00484494	3.93601	25.2778	88.7222	1	0	1	0	3	0	8308870	2L	0.4	0.78175
FBgn0035065	CG3589	control	control	control	0.00626594	0.00296378	2.8325	293.889	975.111	9	23	5	1	1	10	20672050	2R	0.746632	0.869892
FBgn0039501	CG5987	control	control	control	0.00624047	3.14158e-15	3.12621	224.778	801.222	5	19	0	0	8	0	23075710	3R	0.29644	0.726369
FBgn0014127	barr	control	control	control	0.00611401	0.00457694	0	399.944	1403.06	15	19	5	4	8	45	20059553	2L	0.0025966	0.0384428
FBgn0030794	CG13005	control	control	control	0.00611032	0.00791056	3.05408	349.167	1069.83	15	19	8	10.5	17	29.5	16698553	X	0.122223	0.522555
FBgn0031057	CG14224	control	control	control	0.00603419	8.71699e-16	1.73923	91.5556	331.444	2	5	0	0	4	0	19578989	X	0.490909	0.814677
FBgn0035996	CG3448	control	control	control	0.00599602	0.0158959	3.12154	110.889	411.111	9	13	6	8.5	2	5.5	9444278	3L	0.227056	0.670319
FBgn0032014	CG7840	control	control	control	0.00582187	0.00737364	3.93622	220.167	757.833	10	11	7	6	16	22	8306174	2L	0.095429	0.460784
FBgn0030323	CG2371	control	control	control	0.00581658	0.00504861	4.19972	161.778	552.222	6	6	2	0	6	0	11572083	X	0.372851	0.769592
FBgn0034151	CG15617	control	control	control	0.00579026	-2.09902e-15	3.66778	147.889	518.111	3	8	0	0	15	26	12633624	2R	0.00746606	0.0812478
FBgn0038816	lrrk	control	control	control	0.00555556	-4.44436e-15	3.02559	60	180	1	4	0	0	0	0	16466071	3R	1	0.899546
FBgn0050269	CG30269	control	control	control	0.00553544	0.00971622	3.36445	104.167	327.833	5	6	3	4	10	5	18555875	2R	0.471282	0.808437
FBgn0028533	CG7953	control	control	control	0.00537188	0.00525028	2.60278	199	659	7	13	2	5	4	25	13848480	2L	0.216339	0.659548
FBgn0028534	CG7916	control	control	control	0.00533553	0.00262203	2.60319	103	377	3	3	2	0	7	5	13847470	2L	0.131321	0.540431
FBgn0050273	CG30273	control	control	control	0.00517384	0.00152384	3.36464	85.3889	298.611	2	2	1	0	5	3	18554943	2R	0.202797	0.644887
FBgn0037912	CG6782	control	control	control	0.00505283	0.00323383	1.26339	226.944	724.056	6	24	2	2	4	17	7386393	3R	0.741139	0.869054
FBgn0016650	Fsh	control	control	control	0.00505037	0.00308682	2.66552	585.167	1904.83	15.5	22.5	4	9	27	56	13556322	3R	0.000787135	0.0186457
FBgn0027616	YT521-B	control	control	control	0.0048005	0.00144625	3.19748	114.833	320.167	2	1	1	0	7	6	3372818	3L	0.0632353	0.361536
FBgn0044011	Spn43Ad	control	control	control	0.00471095	0.0145492	0.454068	122.556	363.444	7	15	6	2	1	12	3042383	2R	0.754622	0.871092
FBgn0032013	Scgalpha	control	control	control	0.00468092	0.00790988	3.93636	281.5	1032.5	13	24	10.5	9	30.5	40	8304351	2L	0.180773	0.618143
FBgn0051106	CG31106	control	control	control	0.00455746	0.00392711	3.20133	360.389	1178.61	10	37	4	6	14	39	21043226	3R	0.618065	0.846969
FBgn0051717	CG31717	control	control	control	0.00447928	-3.46945e-16	3.67607	141.5	446.5	2	13	0	0	11	13	10251159	2L	0.1417	0.559257
FBgn0051201	GluRIIE	control	control	control	0.00443136	0.000800783	3.02616	588.611	2102.39	11	86	1	0	25	0	16472415	3R	0.457497	0.803798
FBgn0033951	CG10139	control	control	control	0.00429367	0.00517503	3.35578	143.944	528.056	5	21	1	5	5	17	10533226	2R	1	0.899546
FBgn0019932	SamDC	control	control	control	0.00427059	0.00211332	3.65873	193.889	757.111	4.83333	14.1667	3	1	15	28	10340447	2L	0.106304	0.487685
FBgn0030012	CG18262	control	control	control	0.00421053	-5.26489e-16	4.10012	143	475	2	9	0	0	13	11	8047782	X	0.092437	0.45288
FBgn0004811	fs(2)ltoPP43	control	control	control	0.00402205	0.0100176	0	225.278	854.722	12	15	5.5	6	3.5	17	19794323	2L	0.606767	0.844563
FBgn0025682	scf	control	control	control	0.00374693	0.00240398	2.91942	103.556	406.444	2.5	4.5	0	1	6	4	1299280	3L	0.514706	0.821717
FBgn0029531	CG13362	control	control	control	0.0037305	0.0154534	1.53671	230.222	729.778	14	14	6	14	10	15	644530	X	0.809649	0.878791
FBgn0034964	CG3173	control	control	control	0.00356863	0.00317294	3.04444	143	445	3	6	1	2	4	14	19929929	2R	0.3287	0.746414
FBgn0014849	Eig71Ei	control	control	control	0.00330576	0.00933765	1.67147	65.7222	237.278	3	4	3	1	1	16	15653054	3L	0.318286	0.740272
FBgn0033844	CG6016	control	control	control	0.00321604	0.00283235	3.09152	53.6667	165.333	1	1	0	1	4	2	9381865	2R	0.416667	0.788635
FBgn0010315	CycD	control	control	control	0.00309652	0.00408444	3.36472	316.944	1114.06	8	31	5	5	22	11	15802231	X	0.795773	0.876938
FBgn0036997	CG5955	control	control	control	0.00307729	0.00170676	0	255.889	836.111	4	16	1	1	5	20	20461331	3L	0.37891	0.772368
FBgn0064237	Idgf5	control	control	control	0.00306399	0.017426	3.75877	304.111	1024.89	21	38	12	0	21	0	14281940	2R	1	0.899546
FBgn0000351	cort	control	control	control	0.00300264	0.0022467	3.98114	55.5	190.5	1	9	0	1	2	1	6674930	2L	0.505495	0.819057
FBgn0032343	CG6201	control	control	control	0.00295485	0.00441414	3.48928	117.889	407.111	3	12	2	2	8	20	11111636	2L	0.663794	0.855993
FBgn0040388	boi	control	control	control	0.00248775	0.00352195	2.40692	504.222	1580.78	9.5	35.5	7	5	28	51	2343303	X	0.222831	0.666155
FBgn0038238	CG14854	control	control	control	0.00243823	0.0113867	2.05333	100.333	361.667	5	5	2	0	3	0	10385376	3R	1	0.899546
FBgn0035998	CG3437	control	control	control	0.00240617	0.00756061	3.12083	223.333	802.667	8	15	6	7	5	11	9450124	3L	0.572948	0.836885
FBgn0035997	phol	control	control	control	0.00230488	0.00201789	3.12113	68.6667	231.333	1	2	1	0	2	1	9447635	3L	1	0.899546
FBgn0028582	lqf	control	control	control	0.00225356	0.00731073	3.28883	566	1882	18	40	16	14	21	47	7528032	3L	1	0.899546
FBgn0031925	Cyp4d21	control	control	control	0.00217602	0.00542604	3.97484	346.111	1183.89	9	23	10	5	53	30	7606589	2L	0.119606	0.517151
FBgn0038540	CG14321	control	control	control	0.00207163	0.00577835	2.66604	69.2222	254.778	2	9	1	2	3	12	13559584	3R	1	0.899546
FBgn0041087	wun2	control	control	control	0.0019269	0.0119688	1.62456	231.389	791.611	11	12	6	11	15	26	5303860	2R	0.128176	0.534405
FBgn0001253	ImpE1	control	control	control	0.00153824	0.0118864	3.23071	447.222	1638.78	22	27	12	0	7	0	8380744	3L	0.279621	0.714607
FBgn0034286	dpr13	control	control	control	0.00133229	0.011278	3.74896	128.5	396.5	5	2	3	0	9	0	13877276	2R	0.0739462	0.398377
FBgn0000116	Argk	control	control	control	0.00130837	0.00113495	3.16748	243.444	818.556	2	2	1	1	7	8	9043356	3L	0.14787	0.569733
FBgn0046875	Obp83g	control	control	control	0.00128624	0.0106126	0	92.8333	336.167	4	5	3	2	1	0	1937717	3R	0.286713	0.719688
FBgn0028552	gammaSnap	control	control	control	0.00118819	0.00105676	3.04301	127.556	445.444	1	0	1	0	5	8	19935294	2R	0.133333	0.544205
FBgn0036836	CG11619	control	control	control	0.00103241	0.00880132	0.323312	339.556	1169.44	11.5	50.5	3	0	12	0	18980209	3L	1	0.899546
FBgn0037217	CG14636	control	control	control	0.00100188	0.0232614	0	280.889	886.111	21.5	30.5	5	0	1	0	30902.5	3R	0.0873351	0.438854
FBgn0032643	CG6453	control	control	control	0.000850476	0.00894278	0.737555	254	919	9	19	7	6	6	28	17483302	2L	0.794341	0.876743
FBgn0054020	CG34020	control	control	control	0.000811984	0.0146144	3.76063	115.056	388.944	6	4	6	7	5	5	14645118	2R	1	0.899546
FBgn0032015	CG7830	control	control	control	0.000752564	0.000567374	3.93612	232.389	757.611	1	17	1	0	19	27	8307446	2L	0.480288	0.811352
FBgn0039291	CG13663	control	control	control	0.000736019	0.00917042	3.20136	53.1111	201.889	2	2	3	1	6	6	21040563	3R	0.549226	0.83103
FBgn0033494	KCNQ	control	control	control	0.000691555	0.0020557	1.94974	562	1820	5	17	5	2	19	35	6037929	2R	0.286754	0.719716
FBgn0030013	GIIIspla2	control	control	control	0.000551931	0.00826531	4.10067	183.222	623.778	5.5	9.5	4	0	10	0	8052001	X	0.708946	0.863917
FBgn0034152	Acp53C14a	control	control	control	0.000418039	0.00314068	3.66799	82	281	1	2	2	0	5	13	12635843	2R	0.356296	0.761368
FBgn0035416	gry	control	control	control	0.000393772	0.00505005	3.18129	219.222	734.778	4	15	2	6	12	6	3210427	3L	0.516847	0.822325
FBgn0036386	CG8833	control	control	control	0.000143518	0.0177865	2.21572	317.667	1143.33	20.5	37.5	10	0	13	0	13920462	3L	0.457399	0.803764
FBgn0004556	Dbp73D	control	control	control	7.91151e-05	0.0106237	1.28151	280.667	934.333	10	8	4	13	14	36	16722707	3L	0.0221136	0.179406
FBgn0004594	Eig71Eg	control	control	control	6.8822e-05	0.0223695	1.67219	65.1667	222.833	5	2	5	4	3	7	15650968	3L	0.391304	0.777977
FBgn0015513	mbc	control	control	control	5.12586e-05	0.00313536	3.19794	693.5	2510.5	8	46	7	10	69	96	19624657	3R	0.312111	0.736487
FBgn0035420	CG14967	control	control	control	2.97653e-05	0.00276312	3.18177	1504.89	5311.11	14.8333	128.167	23	9	98	51	3215083	3L	0.0807358	0.419607
FBgn0039465	Tsp97E	control	control	control	-5.98874e-18	5.98874e-18	3.14248	106.889	361.111	0	8	0	0	3	8	22789652	3R	1	0.899546
FBgn0028422	KaiRIA	control	control	control	-6.07115e-17	6.07115e-17	3.02637	46.5	160.5	0	8	0	0	0	0	16474718	3R	1	0.899546
FBgn0030050	CG12111	control	control	control	-1.88665e-16	1.88665e-16	4.14959	115.556	448.444	0	14	0	0	9	0	8464639	X	1	0.899546
FBgn0038539	Atg8b	control	control	control	-2.07873e-16	2.07873e-16	2.6646	77.1667	282.833	0	8	0	0	4	4	13550451	3R	1	0.899546
FBgn0038402	Fer2	control	control	control	-2.68175e-16	2.68175e-16	2.38912	66.5	209.5	0	11	0	0	5	0	11976226	3R	1	0.899546
FBgn0035807	CG7492	control	control	control	-3.00129e-16	3.00129e-16	3.28234	31.3333	103.667	0	0	0	0	1	1	7646301	3L	1	0.899546
FBgn0030294	CG11750	control	control	control	-3.65835e-16	3.65835e-16	4.22043	35.6667	135.333	0	3	0	0	5	2	11253579	X	1	0.899546
FBgn0039466	CG5521	control	control	control	-4.07624e-16	4.07624e-16	3.14229	23.8889	81.1111	0	0	0	0	0	5	22793219	3R	1	0.899546
FBgn0034763	CG12190	control	control	control	-4.812e-16	4.812e-16	3.36389	27.5556	110.444	0	0	0	0	1	0	18558680	2R	1	0.899546
FBgn0036667	CG9669	control	control	control	-7.3059e-16	7.3059e-16	1.23708	57.6667	176.333	0	10	0	0	1	7	16837843	3L	1	0.899546
FBgn0021764	sdk	control	control	control	-8.24973e-16	8.24973e-16	1.53504	53	187	0	1	0	0	0	0	641543	X	1	0.899546
FBgn0031700	CG14022	control	control	control	-8.26489e-16	8.26489e-16	3.89913	69	234	0	3	0	0	3	0	5328353	2L	1	0.899546
FBgn0020415	Idgf2	control	control	control	-1.35186e-15	1.35186e-15	1.34906	22	86	0	0	0	0	0	1	16447450	2L	1	0.899546
FBgn0038341	CG14869	control	control	control	-3.03855e-15	3.03855e-15	2.24705	34	128	0	2	0	0	0	0	11269403	3R	1	0.899546
FBgn0038395	CG10407	control	control	control	-0.000170472	0.0109651	2.36876	57.7222	185.278	2	8	2	2	1	5	11871354	3R	0.628483	0.849123
FBgn0030055	CG12772	control	control	control	-0.000409725	0.00617375	4.16078	566.611	1908.39	11	32	16	12	35	44	8572768	X	1	0.899546
FBgn0035978	UGP	control	control	control	-0.000551074	0.000551074	3.13313	249	846	0	15	1	0	17	33	9347787	3L	1	0.899546
FBgn0032633	CG6860	control	control	control	-0.000687334	0.00613494	0.805829	534.333	1835.67	10	18	9	9	29	50	17372795	2L	0.0718583	0.391533
FBgn0000464	Lar	control	control	control	-0.000746905	0.00140176	0	908.889	3054.11	2	50	3	3	42	103	19728028	2L	1	0.899546
FBgn0028532	CG7968	control	control	control	-0.000770847	0.00764173	2.60223	164.833	582.167	4	16	1	8	8	34	13849825	2L	1	0.899546
FBgn0052409	CG32409	control	control	control	-0.000915911	0.00736521	3.32706	82.8889	310.111	2	9	2	3	2	6	5893204	3L	0.386442	0.77581
FBgn0035076	Ance-5	control	control	control	-0.000924634	0.00297849	2.8002	423.333	1460.67	3	39	5	4	3	16	20777350	2R	0.00964204	0.0975071
FBgn0031069	CG12703	control	control	control	-0.000956273	0.000956273	1.69952	169.889	577.111	0	11	0	1	5	11	19652196	X	1	0.899546
FBgn0035636	Cralbp	control	control	control	-0.00102066	0.00273088	3.32611	171.278	584.722	1	6	1	0	21	0	5777068	3L	0.431034	0.794231
FBgn0039513	CG6599	control	control	control	-0.00102397	0.0148964	3.11934	812.833	2667.17	37	72	24.5	0	66.5	0	23187582	3R	0.283654	0.717519
FBgn0004638	drk	control	control	control	-0.00108902	0.00108902	3.09283	116.056	429.944	0	0	1	0	4	4	9386938	2R	1	0.899546
FBgn0000047	Act88F	control	control	control	-0.0012607	0.0012607	2.24653	250.444	817.556	0	9	2	0	6	4	11266934	3R	0.485714	0.813065
FBgn0001208	Hn	control	control	control	-0.00131254	0.00131254	3.27592	306.333	1049.67	0	15	1	2	36	52	7754951	3L	1	0.899546
FBgn0035421	CG12034	control	control	control	-0.00131903	0.00338942	3.18227	144	483	1	11	1	0	2	0	3220011	3L	0.371429	0.768843
FBgn0034355	CG5226	control	control	control	-0.00132901	0.0019739	3.76017	474.333	1550.67	1	18	3	4	41	37	14408695	2R	1	0.899546
FBgn0034025	GalNAc-T1	control	control	control	-0.00137906	0.00352175	3.51132	402.889	1400.11	3	20	5	6	33	44	11401065	2R	1	0.899546
FBgn0037911	CG10898	control	control	control	-0.00151966	0.00151966	1.26289	249.556	770.444	0	19	2	0	4	19	7384704	3R	0.497886	0.816798
FBgn0033310	rgr	control	control	control	-0.00160814	0.00371661	1.23662	131.722	474.278	1	9	2	1	2	11	4497905	2R	1	0.899546
FBgn0250747	l(2)gd1	control	control	control	-0.00162342	0.00366054	3.48998	293.222	981.778	2	21	2	6	14	52	11108749	2L	1	0.899546
FBgn0028888	CG4168	control	control	control	-0.00166845	0.00280097	2.01754	837.056	2648.94	3	51	7	7	59	69	15165636	2L	0.40906	0.785547
FBgn0010548	Aldh-III	control	control	control	-0.00173396	0.0102046	0.632758	267.556	944.444	8	7	1	14	2	21	3358074	2R	0.377613	0.771765
FBgn0037525	CG17816	control	control	control	-0.00173532	0.003261	0.00839504	196.556	655.444	1	10	1	2	0	7	3692039	3R	0.310777	0.735655
FBgn0034261	CG4966	control	control	control	-0.00176783	0.00358601	3.73636	313	1100	2	5	8	1	33	15	13575953	2R	0.593487	0.841635
FBgn0016701	Rab4	control	control	control	-0.00178614	0.00178614	3.7304	147.944	491.056	0	4	2	0	3	9	13461625	2R	1	0.899546
FBgn0000533	ea	control	control	control	-0.0018026	0.00403128	2.22306	278.611	897.389	2	16	4	3	15	28	11155369	3R	1	0.899546
FBgn0035644	Pole2	control	control	control	-0.00182707	0.00265844	3.32704	372.167	1202.83	1	25	0	7	26	54	5889662	3L	0.679279	0.858813
FBgn0051103	CG31103	control	control	control	-0.00188091	0.00672157	3.20129	126.833	413.167	2	9	2	4	8	10	21045667	3R	1	0.899546
FBgn0031950	Herp	control	control	control	-0.0019109	0.0019109	3.96713	63.7222	224.278	0	2	1	0	2	4	7798837	2L	1	0.899546
FBgn0035189	CG9119	control	control	control	-0.00192958	0.00331804	2.90292	221.778	720.222	1	13	0	5	15	24	1204021	3L	1	0.899546
FBgn0035995	CG3529	control	control	control	-0.00196357	0.00282958	3.12184	360.278	1154.72	1	16	3	4	8	15	9441813	3L	0.227618	0.670865
FBgn0038401	CG5916	control	control	control	-0.00198434	0.00198434	2.38868	223.944	766.056	0	20	2	1	8	1	11973926	3R	0.0443548	0.284677
FBgn0043904	bru-2	control	control	control	-0.00207651	0.0230311	3.14252	196.333	572.667	12	8	8	0	6	0	12352389	2L	1	0.899546
FBgn0030460	CG2453	control	control	control	-0.00209135	0.00209135	4.02024	51.1111	203.889	0	3	1	0	1	6	13087873	X	1	0.899546
FBgn0032642	CG5110	control	control	control	-0.00219854	0.00219854	0.738637	84.5	287.5	0	0	0	1	4	6	17481559	2L	1	0.899546
FBgn0034356	CG10924	control	control	control	-0.00220387	0.00432185	3.76024	419.556	1416.44	3	13	9	5	46	75	14418664	2R	0.393488	0.778937
FBgn0015541	sda	control	control	control	-0.00223592	0.00223592	3.14353	117.444	416.556	0	5	1	1	12	12	22769897	3R	1	0.899546
FBgn0011787	mRpL12	control	control	control	-0.00224439	0.00224439	3.17731	132.5	413.5	0	4	1	1	6	18	8950321	3L	1	0.899546
FBgn0024230	Hs2st	control	control	control	-0.00224511	0.00345601	0	221.167	825.833	1	17	1	3	7	10	19443961	2L	0.348944	0.757559
FBgn0053334	CG33334	control	control	control	-0.00226241	0.0110139	3.13495	306.333	1142.67	10	14	14	13	20	17	17951021	3R	1	0.899546
FBgn0020416	Idgf1	control	control	control	-0.00236378	0.0102078	1.34986	150.056	509.944	4	9	5.5	3	26.5	14	16446023	2L	0.26319	0.702098
FBgn0032805	CG10337	control	control	control	-0.00236728	0.0118873	0	131.833	420.167	4	8	1	6	2	9	19546114	2L	1	0.899546
FBgn0041092	tai	control	control	control	-0.00243293	0.00428427	3.83913	989.111	3240.89	6	62	17	15	75	71	9241771	2L	0.0796879	0.416429
FBgn0030459	CG12723	control	control	control	-0.00255804	0.010905	4.02074	455.056	1257.94	10.5	42.5	16	15	29	45	13084803	X	0.182622	0.620542
FBgn0035203	CG9149	control	control	control	-0.00265089	0.00407438	2.92019	221.5	702.5	1	11	1	5	15	18	1303808	3L	1	0.899546
FBgn0031702	CG14021	control	control	control	-0.00267161	0.0051047	3.89946	331.5	1027.5	2.5	16.5	5	6	23	57	5331640	2L	1	0.899546
FBgn0032635	CG15141	control	control	control	-0.00271993	0.00271993	0.781084	63.1111	230.889	0	2	0	1	1	7	17412982	2L	1	0.899546
FBgn0003255	rk	control	control	control	-0.00273765	0.00273765	2.54623	58.2778	181.722	0	6	1	0	2	3	13986637	2L	1	0.899546
FBgn0030281	CG11105	control	control	control	-0.00274185	0.00681771	4.22739	290.611	981.389	4	4	6	10	8	9	11119336	X	1	0.899546
FBgn0063667	CG32335	control	control	control	-0.00287421	0.0109884	2.90265	226.556	739.444	6	22	6	11	14	35	1202440	3L	0.795201	0.87686
FBgn0038840	CG5621	control	control	control	-0.00290035	0.00451668	3.04876	552.944	1856.06	3	38	5	0	37	0	16730752	3R	0.712621	0.864524
FBgn0031126	Cyp6v1	control	control	control	-0.00313417	0.00397537	1.19857	371.222	1188.78	1	4	5	3	15	29	20530860	X	1	0.899546
FBgn0039469	TwdlC	control	control	control	-0.00333533	0.00455858	3.14077	262.5	817.5	1	6	5	3	12	31	22821305	3R	1	0.899546
FBgn0032224	Sps2	control	control	control	-0.00340408	0.00474766	3.65815	209.722	744.278	1	14	2	6	14	35	10343399	2L	0.673839	0.857835
FBgn0029532	CG13361	control	control	control	-0.0034331	0.0162195	1.53806	92.1667	312.833	4	3	2	7	4	7	646929	X	0.677617	0.858515
FBgn0038396	CG5013	control	control	control	-0.00353852	0.00353852	2.36965	142.444	430.556	0	9	1	2	1	11	11875907	3R	0.266304	0.704553
FBgn0036800	CG6897	control	control	control	-0.00355149	0.0108432	0.489985	376.722	1234.28	9	41	4	0	12	0	18616726	3L	0.71869	0.865514
FBgn0033136	Tsp42Eo	control	control	control	-0.00375614	0.00375614	0.396901	50.3889	177.611	0	0	1	0	2	0	2943196	2R	1	0.899546
FBgn0034388	CG15092	control	control	control	-0.00383854	0.0110762	3.76062	80.6667	276.333	2	3	4	3	3	3	14646529	2R	1	0.899546
FBgn0038927	CG6015	control	control	control	-0.00389415	0.00800561	3.12963	321.5	1094.5	4.5	37.5	5	0	19	0	17858876	3R	0.267775	0.705697
FBgn0032287	CG6415	control	control	control	-0.00412103	0.0106443	3.58319	295.222	919.778	6	30	8	14	41	42	10704270	2L	0.637827	0.851004
FBgn0025140	pit	control	control	control	-0.00435741	0.0087909	3.12984	318.222	1127.78	5	26	6	0	21	0	17862578	3R	0.738946	0.868716
FBgn0037240	Cont	control	control	control	-0.0044528	0.00845993	0	145.889	499.111	2	17	1	0	0	0	211664	3R	0.15	0.573236
FBgn0032651	Oli	control	control	control	-0.00458977	0.00458977	0.670558	87.6667	278.333	0	7	1	1	5	9	17590618	2L	1	0.899546
FBgn0028644	beat-Ic	control	control	control	-0.00459278	0.0113127	1.57302	215.944	744.056	5	5	11	4	1	10	16038335	2L	0.722475	0.866124
FBgn0035428	CG14960	control	control	control	-0.00460967	0.00857297	3.18771	230.056	756.944	3	12	7	7	11	22	3273663	3L	0.528232	0.825486
FBgn0024689	fws	control	control	control	-0.00462903	0.00825938	0.739781	404.722	1377.28	5	25	10	8	15	61	17479717	2L	1	0.899546
FBgn0033491	CG18011	control	control	control	-0.00492992	0.00492992	1.94765	23.5556	108.444	0	0	0	1	0	2	6033004	2R	1	0.899546
FBgn0002909	mus312	control	control	control	-0.00583949	0.0198737	3.29879	305.556	1104.44	15.5	30.5	17	32	12	53	7325443	3L	0.377542	0.771731
FBgn0035765	CG8600	control	control	control	-0.00599157	0.00599157	3.29869	103.667	382.333	0	6	1	4	2	7	7327655	3L	0.260449	0.699904
FBgn0031580	CG15423	control	control	control	-0.00623339	0.00623339	3.71383	80.5556	240.444	0	8	1	0	5	0	4006274	2L	0.428571	0.793293
FBgn0038531	CG14325	control	control	control	-0.00645447	0.00645447	2.64926	150.778	533.222	0	0	2	5	6	11	13453415	3R	1	0.899546
FBgn0051475	CG31475	control	control	control	-0.00666545	0.0216696	2.87029	95.1111	399.889	6	7	5	0	2	0	15016050	3R	0.374226	0.770174
FBgn0037514	CG10919	control	control	control	-0.00674194	0.00674194	0	26.1667	105.833	0	5	1	0	0	1	3584664	3R	0.285714	0.718983
FBgn0031952	cdc14	control	control	control	-0.00691353	0.00691353	3.96693	271.111	805.889	0	1	5	8.5	13	31.5	7803031	2L	1	0.899546
FBgn0051902	CG31902	control	control	control	-0.00756726	0.0221165	3.96278	212.944	756.056	11	16	17	22	10	24	7888451	2L	0.367822	0.767104
FBgn0014851	Eig71Ek	control	control	control	-0.00761894	0.0119241	1.67094	58.7222	232.278	1	1	3	2	3	9	15654577	3L	1	0.899546
FBgn0035766	eco	control	control	control	-0.00770593	0.0144707	3.29857	259.056	886.944	6	38	8.5	0	19.5	0	7330381	3L	0.137467	0.551767
FBgn0032822	CG10466	control	control	control	-0.00779214	0.00779214	0	95.7222	366.278	0	6	2	2	4	13	19792487	2L	0.545299	0.83002
FBgn0038318	CG6236	control	control	control	-0.00783277	0.00971188	2.22258	160.833	532.167	1	8	4	6	6	16	11153100	3R	0.400754	0.782072
FBgn0024740	Lip2	control	control	control	-0.00811057	0.014353	3.58319	277.833	961.167	6	9	12	19	26	34	10704292	2L	0.771393	0.87354
FBgn0063499	GstE10	control	control	control	-0.00832661	0.00832661	3.75881	159.778	536.222	0	17	3	0	7	0	14284608	2R	0.0410256	0.27165
FBgn0033137	Tsp42Ep	control	control	control	-0.00894698	0.00894698	0.397694	91.7778	298.222	0	0	1	3	3	1	2944566	2R	1	0.899546
FBgn0039747	AdoR	control	control	control	-0.00904732	0.0143618	2.85762	550.5	1693.5	9	35	14	0	50	0	25962622	3R	1	0.899546
FBgn0031597	CG17612	control	control	control	-0.0104417	0.0272439	3.777	93.3889	416.611	7	3	8	17.5	4	8.5	4381710	2L	1	0.899546
FBgn0031581	CG10039	control	control	control	-0.011639	0.0262162	3.7142	107	343	5	12	6	0	6	0	4008350	2L	0.438437	0.797
FBgn0014850	Eig71Ej	control	control	control	-0.0125441	0.0169035	1.67117	64.6111	229.389	1	4	2	5	0	10	15653923	3L	0.612972	0.845894
FBgn0040625	CG18682	control	control	control	-0.0125826	0.021699	2.85932	357.222	1151.78	10.5	34.5	26	25	30	48	25949117	3R	0.0466069	0.29446
FBgn0031548	CG8852	control	control	control	-0.0127208	0.0127208	3.62084	130.778	418.222	0	3	3	9	10	11	3526204	2L	0.536134	0.827615
FBgn0040658	CG13516	control	control	control	-0.0130238	0.0156732	3.36414	126.556	377.444	1	3	5	8	5	10	18557437	2R	0.61282	0.845861
FBgn0033135	Tsp42En	control	control	control	-0.0132885	0.0215284	0.39559	166.556	485.444	4	9	3	0	3	0	2940932	2R	0.616873	0.846719
FBgn0034260	CG14481	control	control	control	-0.0133639	0.0404418	3.73625	44.2778	147.722	4	5	4	0	2	0	13573727	2R	0.608392	0.844913
FBgn0037662	CG11997	control	control	control	-0.0177369	0.0344957	0.489686	266.444	984.556	16.5	24.5	10	0	2	0	5003939	3R	0.0187698	0.158793
FBgn0004841	Takr86C	control	control	control	-0.02011	0.02011	1.01471	43.1667	136.833	0	2	1	0	0	0	6575911	3R	0.333333	0.749054
FBgn0036655	CG13031	control	control	control	-0.021657	0.0294072	1.28324	95.9444	258.056	2	1	7	6	3	11	16718203	3L	1	0.899546
FBgn0037215	CG12582	control	control	control	-0.0217705	0.0384765	0	205.556	658.444	11	14	6	0	3	0	29146.5	3R	0.438433	0.796999
FBgn0036000	CG3434	control	control	control	-0.0220599	0.0287379	3.12046	219.278	748.722	5	18	13	0	16	0	9453160	3L	0.141447	0.558815
FBgn0038240	CG14851	control	control	control	-0.0247582	0.0545869	2.054	115.278	301.722	9	11	8	0	5	0	10388313	3R	0.481266	0.811663
FBgn0086355	Tpi	control	control	control	-0.0293586	0.0448491	2.85794	61.3333	193.667	3	3	5	0	3	0	25960128	3R	1	0.899546
FBgn0036656	CG13026	control	control	control	-0.0377606	0.0443697	1.28292	99.3889	302.611	2	3	6	17	4	13	16719040	3L	0.642319	0.851892

## Sheet: All sampled populations
FBgn	Locus	Immune	Class	Cell_Hum	a	non-a	r	Ls	Ln	Dn	Ds	Mel_Pn	Sim_Pn	Mel_Ps	Sim_Ps	Position	Chromosome	p.value	FDR q-value
FBgn0035635	PGRP-LD	immunity	humoral	humoral_recognition	0.0969658	0.0151006	3.3261	70.6111	187.389	21	9	5	4	5	10	5775637	3L	0.0271738	0.182055
FBgn0000094	Anp	immunity	humoral	AMP	0.0911537	0.0186485	2.84834	38.9444	132.056	14.5	1.5	2	0	3	0	26035825	3R	0.0629515	0.296914
FBgn0028430	He	immunity	cellular	cellular_recognition	0.0891433	0.0204757	2.55204	103.222	355.778	39	18	12	10	3	5	13972564	2L	0.805962	0.811594
FBgn0031951	r2d2	immunity	RNAi	RNAi	0.0629905	0.0134368	3.96703	200.278	732.722	56	16	19	16	11	11	7801006	2L	0.0525962	0.271317
FBgn0087035	AGO2	immunity	RNAi	RNAi	0.0585612	0.00400672	1.70666	449.444	1635.56	102.333	52.6667	11	5	11	10	15550598	3L	0.0144736	0.127106
FBgn0041183	TepI	immunity	cellular	cellular_recognition	0.0581122	0.0109078	1.65113	915.056	3131.94	216.167	83.8333	47.5	43	29.5	62	15891210	2L	9.26974e-07	8.14061e-05
FBgn0020381	Dredd	immunity	humoral	signaling	0.053044	0.00505613	1.47122	334.556	1147.44	66.6667	37.3333	10	6	7	3	528628	X	0.821652	0.814525
FBgn0012042	AttA	immunity	humoral	AMP	0.050289	0.00326181	3.37601	143.389	432.611	23.1667	36.8333	1	0	12	0	10635260	2R	0.0486331	0.260205
FBgn0000146	aub	immunity	RNAi	RNAi	0.0497846	0.00505726	3.51608	574.389	1993.61	109.333	55.6667	11	22	30	41	10999648	2L	5.07688e-08	5.94463e-06
FBgn0034246	Dcr-2	immunity	RNAi	RNAi	0.0470702	0.00641217	3.73064	1082.33	3876.67	207.333	98.6667	39	46.5	47	47.5	13465915	2R	2.22728e-05	0.000977988
FBgn0038838	TotB	immunity	humoral	unknown_other	0.0446003	0.0159003	3.04615	94.4444	319.556	19.3333	7.66667	5	0	7	0	16699938	3R	0.153156	0.450122
FBgn0028396	TotA	immunity	humoral	unknown_other	0.0438538	0.00949932	3.0459	87.1111	299.889	16	6	3	0	3	0	16697037	3R	0.351839	0.652839
FBgn0044812	TotC	immunity	humoral	unknown_other	0.0412765	0.0047724	3.04607	93.8333	293.167	13.5	13.5	2	0	7	0	16698980	3R	0.247888	0.569875
FBgn0041205	key/IKKγ	immunity	humoral	signaling	0.0405118	0.00340666	2.83196	250.222	910.778	40	29	5	4	6	12	20673820	2R	0.0409436	0.236102
FBgn0028545	nimC1/CG8942	immunity	cellular	cellular_recognition	0.0386337	0.0133601	2.55085	379.056	1480.94	77	31	32	27	24	20	13975459	2L	0.0437574	0.245345
FBgn0024222	ird5/IKKβ	immunity	humoral	signaling	0.0371928	0.0139452	2.36922	467.722	1701.28	87	35	30.5	40	33.5	56	11873723	3R	4.02768e-06	0.000282966
FBgn0014018	Rel	immunity	humoral	signaling	0.033259	0.0204989	0.442898	637.667	2266.33	121.833	69.1667	27	0	17	0	4871552	3R	0.862355	0.821719
FBgn0040735	CG16836	immunity	humoral	unknown_other	0.0317245	0.0198186	3.7587	53.3889	174.611	9	6	4	0	8	0	14276752	2R	0.25186	0.573767
FBgn0027930	MP1	immunity	melanization	signaling	0.0312478	0.00507311	0	270.611	899.389	32.6667	19.3333	5	5	4	15	134525	3R	0.0196249	0.151176
FBgn0003495	spz	immunity	humoral	signaling	0.0305601	0.00534164	3.1368	192.444	719.556	25.8333	18.1667	5	8.5	17	23.5	22893254	3R	0.001058	0.0238015
FBgn0038928	dFADD / BG4	immunity	humoral	signaling	0.0297968	0.0285737	3.12973	168.778	548.222	32	17	14	0	19	0	17860645	3R	0.0454821	0.250761
FBgn0031701	TotM	immunity	humoral	unknown_other	0.0286059	0.0178714	3.89931	91.7778	301.222	14	10	11	8	15	15	5330115	2L	0.138122	0.425605
FBgn0044810	TotX	immunity	humoral	unknown_other	0.0280652	0.0426943	3.04879	93.8889	332.111	23.5	8.5	14	0	12	0	16730996	3R	0.105528	0.377057
FBgn0032095	Toll-4	immunity	humoral	signaling	0.0264272	0.00843008	3.85881	705.667	2639.33	92	52	62	8	66	4	9086773	2L	0.0226358	0.162691
FBgn0002930	nec	immunity	humoral	signaling	0.0241532	0.0134251	0.455495	321.167	1037.83	39	31	10	19	7	27	3044870	2R	0.29972	0.615671
FBgn0052382	sphinx2	immunity	humoral	signaling	0.0229115	0.00996187	3.29367	154.444	547.556	18	7	6	11	23	17	7433429	3L	0.000584037	0.014613
FBgn0041164	armi	immunity	RNAi	RNAi	0.0211401	0.00986638	3.20615	844	2951	91.5	79.5	32	0	55	0	3463904	3L	0.0124822	0.118266
FBgn0052274	Drs-l	immunity	humoral	AMP	0.0198965	0.0138574	3.19386	44.0556	162.944	5.5	3.5	7	2	1	4	3335684	3L	1	0.84239
FBgn0026323	dTak / Tak1	immunity	humoral	signaling	0.015677	0.00239909	1.28122	301.889	1051.11	19	19	4	2	21	6	20391161	X	0.00643188	0.0801552
FBgn0030774	spheroide	immunity	humoral	signaling	0.0138468	0.0110126	3.0922	183.833	563.167	14	9	12	8	20	25	16595424	X	0.013834	0.124411
FBgn0037515	Sp7	immunity	melanization	signaling	0.0137934	0.00400303	0	273.944	899.056	16	21	3	4	7	18	3587985	3R	0.0761524	0.323812
FBgn0041182	TepII	immunity	cellular	cellular_recognition	0.0128606	0.00885953	3.97146	929.944	3123.06	67.8333	107.167	68	31	94	49	7697664	2L	0.686655	0.785868
FBgn0030926	psh	immunity	humoral	signaling	0.012523	0.00682225	2.34548	292	896	17.3333	27.6667	10	7	34	28	18379427	X	0.0612071	0.292914
FBgn0001967	nimC3 / l(2)34Fa	immunity	cellular	cellular_recognition	0.0123601	0.0046032	2.53245	147.444	530.556	9	14	5	1	14	18	14019894	2L	0.0645046	0.30038
FBgn0035977	PGRP-LF	immunity	humoral	humoral_recognition	0.0119001	0.0121286	3.13362	220.278	790.722	19	19	19	12	19	40	9343604	3L	0.115179	0.392136
FBgn0023214	edl	immunity	cellular	signaling	0.0115091	0.00362751	3.76078	128.611	396.389	6	10	3	2	15	13	14555600	2R	0.141398	0.43044
FBgn0014033	Sr-CI	immunity	cellular	cellular_recognition	0.0107015	0.0144002	3.73434	431.833	1434.17	36	31	44.5	26	55.5	40	4122829	2L	0.112956	0.38879
FBgn0000250	cact	immunity	humoral	signaling	0.0106949	0.00518395	1.41769	219.278	755.722	12	12	6	4	7	16	16323993	2L	0.171887	0.478813
FBgn0030310	PGRP-SA	immunity	humoral	humoral_recognition	0.0103453	0.00480806	4.20793	144.056	461.944	7	10	3	5	11	7	11456371	X	0.527901	0.738324
FBgn0034329	IM1	immunity	humoral	unknown_other	0.00995025	-1.09461e-15	3.75862	34.5	100.5	1	4	0	0	5	0	14271630	2R	1	0.84239
FBgn0051092	LpR2	immunity	cellular	cellular_recognition	0.00992819	0.00355063	3.19177	351.667	1298.33	17.5	40.5	7	9	37	32	21535668	3R	0.110906	0.38564
FBgn0041180	TepIV	immunity	cellular	cellular_recognition	0.00977377	0.0096519	0	343	1184	23	25	12	10	13	22	19553123	2L	0.428861	0.696249
FBgn0039759	sp10 / CG9733	immunity	melanization	signaling	0.00794854	0.0112321	2.84383	288.556	938.444	18	16	16	17	56	39	26071086	3R	0.00358117	0.052416
FBgn0011274	Dif	immunity	humoral	signaling	0.00785105	0.0101605	0.778726	431.444	1554.56	28	24	22	15	41	51	17416803	2L	0.00198113	0.0372502
FBgn0026760	Tehao	immunity	humoral	signaling	0.00722731	0.00532043	2.76429	552	1833	23	46	24.5	5	65.5	49	13437506	2L	0.0621483	0.295087
FBgn0054003	nimB3 / CG34003	immunity	cellular	cellular_recognition	0.00712828	0.00703101	2.55405	83.5	282.5	4	3	3	3	10	5	13967698	2L	0.207459	0.525802
FBgn0028936	nimB5 / CG16873	immunity	cellular	cellular_recognition	0.00609192	0.00601096	2.55261	185	661	8	14	7	5	13	13	13971197	2L	0.779694	0.806475
FBgn0013983	imd	immunity	humoral	signaling	0.00536899	0.00255773	3.759	188.222	630.778	5	5	5	0	8	8	14298295	2R	0.221998	0.542654
FBgn0003079	phl	immunity	cellular	signaling	0.00520489	0.000783321	2.35701	491.389	1725.61	10.3333	23.6667	1	2	52	31	2236192	X	0.000165703	0.00529161
FBgn0003231	ref(2)P	immunity	humoral	signaling	0.00469414	0.0169743	0	412.5	1384.5	30	24	24.3333	24.5	12.6667	26.5	19544059	2L	1	0.84239
FBgn0034407	DptB	immunity	humoral	AMP	0.00445234	0.00692567	3.7599	55.2222	175.778	2	7	3	1	9	1	14755135	2R	1	0.84239
FBgn0003717	Toll-1 / Tl	immunity	humoral	signaling	0.00435901	0.0059179	3.14898	758.056	2529.94	26	66	34	14.5	67	90.5	22665164	3R	0.385366	0.67317
FBgn0028542	nimB4 / CG33115	immunity	cellular	cellular_recognition	0.00427739	0.00770689	2.55346	234.667	848.333	10.1667	22.8333	11	8	38	23	13969125	2L	0.484748	0.721516
FBgn0030051	spirit	immunity	humoral	signaling	0.00393583	0.0167317	4.14975	264.389	830.611	17.1667	31.8333	17	0	23	0	8466155	X	0.513906	0.7331
FBgn0020377	Sr-CII	immunity	cellular	cellular_recognition	0.00287134	0.0117315	2.71888	375.167	1403.83	20.5	31.5	13	0	30	0	8097594	2R	0.516673	0.734149
FBgn0041581	AttB	immunity	humoral	AMP	0.00244101	-1.32229e-15	3.37637	136.333	409.667	1	19	0	0	3	0	10637119	2R	1	0.84239
FBgn0003261	Rm62	immunity	unknown_other	unknown_other	0.002234	0.00658725	0	330.056	1076.94	9.5	25.5	9	6	6	10	1830539	3R	0.127993	0.41009
FBgn0043577	PGRP-SB2	immunity	humoral	humoral_recognition	0.00204368	0.00762854	1.28257	132.444	413.556	4	4	5	3	9	28	16719952	3L	0.0669756	0.305716
FBgn0020376	Sr-CIII	immunity	cellular	cellular_recognition	0.00155785	0.0227972	3.734	158.111	615.889	15	6	23	24	17	25	4120902	2L	0.146836	0.439715
FBgn0028939	nimC2 / CG18146	immunity	cellular	cellular_recognition	0.00147235	0.0076864	2.54838	465.222	1637.78	15	34	23.5	14.5	67.5	44.5	13981424	2L	0.462915	0.712162
FBgn0024183	vig	immunity	RNAi	RNAi	0.00138122	0.0035194	2.0654	293.722	1020.28	5	18	8.5	2	13.5	28	15066030	2L	0.765407	0.803573
FBgn0032006	Pvr	immunity	cellular	signaling	0.00131905	0.00434812	3.94213	821.722	2823.28	16	27	20	22.8333	119	185.167	8225871	2L	0.00012057	0.00421175
FBgn0028990	Spn27A	immunity	melanization	signaling	0.00131154	0.00355122	3.98109	312.778	1028.22	5	28	8	5	19	38	6672503	2L	0.785391	0.807609
FBgn0004864	hop	immunity	humoral	signaling	0.00128419	0.00235365	4.22015	706	2474	9	43	15	6	77	72	11258672	X	0.360244	0.65817
FBgn0027929	nimB1 / CG33119	immunity	cellular	cellular_recognition	0.0011523	0.0140189	2.55545	219.056	812.944	12.3333	19.6667	21	12	27	41	13964299	2L	0.670215	0.781762
FBgn0025583	IM2	immunity	humoral	unknown_other	0.00108818	0.00880737	3.75866	33.9444	101.056	1	3	1	0	3	0	14274277	2R	1	0.84239
FBgn0043575	PGRP-SC2	immunity	humoral	unknown_other	0.00108003	0.00841991	1.28991	130.944	421.056	4	12	8	1	3	16	4604748	2R	0.738494	0.797861
FBgn0052268	dro6	immunity	humoral	AMP	0.000968785	0.0110392	3.19392	49.4444	166.556	2	3	3	3	6	2	3336253	3L	1	0.84239
FBgn0035975	PGRP-LA	immunity	humoral	humoral_recognition	0.000764454	0.00984042	3.1353	255.333	848.667	9	11	14	13	32	43	9329350	3L	0.112193	0.387625
FBgn0000165	Bc	immunity	cellular	unknown_other	0.000688721	0.00305816	3.74524	468.667	1601.33	6	11	12	5	79	58	13776160	2R	0.0139863	0.125064
FBgn0028876	nimC4 / CG16876	immunity	cellular	cellular_recognition	0.000412189	0.0099911	2.52067	250.889	865.111	9	23	13.5	12	27.5	43	14048197	2L	1	0.84239
FBgn0039494	grass	immunity	humoral	signaling	0.000233134	0.00343959	3.1316	239.167	816.833	3	19	3	0	47	0	22984586	3R	0.361158	0.658739
FBgn0003882	tub	immunity	humoral	signaling	0.000156687	0.0114806	0	303.833	1031.17	12	16	11	12	3	16	214379	3R	0.464569	0.712893
FBgn0000276	CecA1	immunity	humoral	AMP	-1.55737e-19	1.55737e-19	2.84822	24.2222	71.7778	0	0	0	0	3	4	26036796	3R	1	0.84239
FBgn0014011	Rac2	immunity	cellular	signaling	-6.1224e-18	6.1224e-18	3.29397	140.333	435.667	0	2	0	0	13	20	7427321	3L	1	0.84239
FBgn0010333	Rac1	immunity	cellular	signaling	-1.90532e-17	1.90532e-17	2.91989	139.333	436.667	0	2	0	0	13	12	1302057	3L	1	0.84239
FBgn0000229	bsk	immunity	humoral	signaling	-5.36385e-17	5.36385e-17	3.67659	239.556	876.444	0	7	0	0	20	9	10248428	2L	1	0.84239
FBgn0000462	dorsal	immunity	humoral	signaling	-2.52191e-05	0.00574475	0.764384	442.444	1573.56	9	21	12	9	31	50	17440016	2L	0.323405	0.633502
FBgn0003118	pnt	immunity	cellular	signaling	-0.000345776	0.0136421	3.18563	385.5	1441.5	19.1667	34.8333	21	0	40	0	19118672	3R	1	0.84239
FBgn0000721	for	immunity	unknown_other	unknown_other	-0.000711964	0.000711964	3.641	350.278	1227.72	0	9	2	1	58	71	3624496	2L	1	0.84239
FBgn0016917	Stat92E	immunity	humoral	signaling	-0.00078213	0.00248195	3.01635	497.111	1764.89	3	19	8	6	34	57	16365329	3R	1	0.84239
FBgn0040505	Alk	immunity	cellular	signaling	-0.0010449	0.00212989	3.65646	823	2765	3	35	14	6	141	207	12519367	2R	0.464454	0.712842
FBgn0008635	betaCop	immunity	cellular	unknown_other	-0.00143979	0.00196052	2.39316	588.611	1920.39	1	40	6	5	51	36	18277434	X	0.110109	0.384397
FBgn0010303	hep	immunity	humoral	signaling	-0.00157029	0.00553331	4.03757	573.667	1766.33	7	15	19	15	42	57	12979136	X	0.603132	0.763236
FBgn0034738	Dnr1	immunity	humoral	signaling	-0.00162974	0.00298813	3.38464	450.667	1472.33	2	19	9	4	45	41	18452909	2R	1	0.84239
FBgn0040323	GNBP1	immunity	humoral	humoral_recognition	-0.00171773	0.00963833	0.465858	339.722	1136.28	9	33	12	11.5	15	44.5	18669991	3L	0.5196	0.73525
FBgn0039102	SPE	immunity	humoral	signaling	-0.00191212	0.0165851	3.19572	279.944	920.056	13.5	39.5	17	0	23	0	19512922	3R	0.120942	0.400482
FBgn0036978	Toll-9	immunity	humoral	signaling	-0.00192915	0.0110667	0	575.667	2079.33	19	30	23	23.5	16	90.5	20357079	3L	0.294296	0.611341
FBgn0026319	Traf1	immunity	humoral	signaling	-0.00193933	0.00193933	3.77614	267.833	899.167	0	6	3	3	41	35	4376185	2L	1	0.84239
FBgn0022131	aPKC	immunity	humoral	signaling	-0.00194463	0.00194463	3.41433	321	1089	0	8	5	2	22	31	10836146	2R	0.586865	0.75826
FBgn0010441	pll	immunity	humoral	signaling	-0.0019807	0.00329938	3.12608	222.667	758.333	1	25	4	4	19	30	23077866	3R	0.261099	0.582554
FBgn0040322	GNBP2	immunity	humoral	humoral_recognition	-0.00205344	0.00792396	0.466975	273.944	1022.06	6	22	10	8	23	39	18667530	3L	1	0.84239
FBgn0041579	AttC	immunity	humoral	AMP	-0.00263717	0.00866328	3.0654	168.167	497.833	3	12	7	5	25	29	9281663	2R	1	0.84239
FBgn0030695	PGRP-LE	immunity	humoral	humoral_recognition	-0.00280462	0.00894335	3.39843	220.5	814.5	5	28	6	0	12	0	15696012	X	0.164483	0.467838
FBgn0004240	Dpt	immunity	humoral	AMP	-0.00283128	0.013018	3.75991	55.6667	196.333	2	2	3	0	10	0	14753473	2R	0.537815	0.741903
FBgn0040321	GNBP3	immunity	humoral	humoral_recognition	-0.00295797	0.00647033	3.17746	331.167	1138.83	4	6	9	15	27	52	8948862	3L	0.260904	0.582372
FBgn0043841	vir-1	immunity	unknown_other	unknown_other	-0.00299311	0.0149136	3.12558	220.111	838.889	10	14	25	15	33	49	12405657	2L	0.481379	0.720113
FBgn0051841	nimA / CG31841	immunity	cellular	cellular_recognition	-0.00312403	0.0127807	2.55803	59.8889	207.111	2	10	5	3	2	10	13958029	2L	0.247898	0.569886
FBgn0011726	tsr	immunity	cellular	unknown_other	-0.00354463	0.00354463	3.04358	92.0556	351.944	0	4	2	2	4	8	19933158	2R	0.537668	0.74185
FBgn0043903	dome	immunity	humoral	signaling	-0.00423456	0.0110562	1.74204	260.444	879.556	6	21	8	0	17	0	19573788	X	0.536423	0.741406
FBgn0085372	sick	immunity	humoral	signaling	-0.00439204	0.00541184	0	609.833	1961.17	2	23	8	13	45	92	1.9907e+07	2L	0.74511	0.799296
FBgn0041181	TepIII	immunity	cellular	cellular_recognition	-0.00441306	0.00767796	3.97109	1019.83	3369.17	11	40	62.5	29.5	141.5	168.5	7706830	2L	1	0.84239
FBgn0028543	nimB2 / CG31839	immunity	cellular	cellular_recognition	-0.00469328	0.00979532	2.55475	283	980	5	12	18	11	48	29	13966005	2L	1	0.84239
FBgn0011676	Nos	immunity	humoral	signaling	-0.00502037	0.00592001	3.55891	340.444	1111.56	1	18	16	5	53	69	10813813	2L	0.474712	0.717293
FBgn0038250	sph9 / CG3505	immunity	melanization	signaling	-0.00510313	0.0123666	2.07584	253.944	826.056	6	14	14	15	14	34	10484060	3R	0.608164	0.764734
FBgn0026318	Traf2	immunity	humoral	signaling	-0.00566288	0.00566288	4.10048	207.333	743.667	0	9	9	6	26	9	8050581	X	0.094643	0.358153
FBgn0010381	Drs	immunity	humoral	AMP	-0.00569881	0.00569881	3.19718	45.1667	164.833	0	0	2	1	0	6	3369725	3L	1	0.84239
FBgn0033402	Myd88	immunity	humoral	signaling	-0.00622265	0.00703328	1.57328	359.389	1233.61	1	20	13	9	18	45	5193348	2R	0.039435	0.230926
FBgn0031547	Sr-CIV	immunity	cellular	cellular_recognition	-0.00629525	0.0281437	3.62024	169.222	640.778	14	5	35	25.5	27	17.5	3523276	2L	0.214274	0.533854
FBgn0035976	PGRP-LC	immunity	humoral	humoral_recognition	-0.00676675	0.00676675	3.13424	98	340	0	0	6	1	12	7	9338352	3L	1	0.84239
FBgn0043578	PGRP-SB1	immunity	humoral	unknown_other	-0.00707962	0.0116079	1.28226	128.333	441.667	2	3	7	6	16	25	16720763	3L	0.593266	0.760243
FBgn0000278	CecB	immunity	humoral	AMP	-0.00708197	0.00708197	2.8479	45.6111	143.389	0	1	1	2	10	4	26039323	3R	1	0.84239
FBgn0000277	CecA2	immunity	humoral	AMP	-0.00741094	0.0148767	2.84805	43.0556	133.944	1	5	2	0	9	0	26038085	3R	1	0.84239
FBgn0034330	CG18107	immunity	humoral	unknown_other	-0.00757592	0.0174715	3.75863	33.9444	101.056	1	2	5	1	6	3	14272242	2R	1	0.84239
FBgn0040736	IM3	immunity	humoral	unknown_other	-0.00864967	0.0203456	3.75868	31.5	85.5	1	2	2.5	0	2.5	0	14275784	2R	1	0.84239
FBgn0053117	Victoria	immunity	humoral	unknown_other	-0.00894927	0.0270725	0	81.1111	275.889	5	10	11	4	4	9	19913285	2L	0.336342	0.64256
FBgn0034331	CG15067	immunity	humoral	unknown_other	-0.00905491	0.0119451	3.75864	116	346	1	2	9.5	4	18.5	12	14272816	2R	1	0.84239
FBgn0052282	dro4	immunity	humoral	AMP	-0.00924158	0.00924158	3.1919	47.1667	165.833	0	0	3.5	1	7.5	3	3315745	3L	1	0.84239
FBgn0037906	PGRP-LB	immunity	humoral	unknown_other	-0.00934866	0.0206174	1.23191	163.556	532.444	6	15	8	0	8	0	7281037	3R	0.305122	0.61989
FBgn0035434	dro5	immunity	humoral	AMP	-0.00947638	0.00947638	3.19202	45.2778	161.722	0	0	4	1	3	8	3316940	3L	1	0.84239
FBgn0035806	PGRP-SD	immunity	humoral	humoral_recognition	-0.0117542	0.0233701	3.28243	127.556	430.444	5	12	11	0	6	0	7644585	3L	0.0844147	0.338476
FBgn0010388	Dro	immunity	humoral	AMP	-0.0118615	0.0261984	3.37568	52.5	139.5	2	4	3	0	3	0	10633591	2R	1	0.84239
FBgn0044811	TotF	immunity	humoral	unknown_other	-0.0121231	0.0368	0	91.3333	283.667	7	5	11	10	12	11	19912114	2L	0.745814	0.799447
FBgn0033159	Dscam	immunity	cellular	humoral_recognition	-0.0129147	0.0156684	0.5655	5353.5	17431.5	48	468	163	0	246	0	3.23822e+06	2R	1.47807e-28	0
FBgn0052279	dro2	immunity	humoral	AMP	-0.0130477	0.0130477	3.19178	42.5556	164.444	0	5	2	5	4	3	3314481	3L	0.106037	0.37789
FBgn0000279	CecC	immunity	humoral	AMP	-0.01552	0.01552	2.8475	45.8889	143.111	0	3	3	3	5	2	26042429	3R	0.25	0.571954
FBgn0044809	TotZ	immunity	humoral	unknown_other	-0.0170017	0.0199035	3.04647	96.3889	344.611	1	3	14	7.5	13	15.5	16703737	3R	0.628001	0.77046
FBgn0014865	Mtk	immunity	humoral	AMP	-0.0179647	0.0179647	3.49456	40.6111	115.389	0	0	3	4	3	6	11296459	2R	1	0.84239
FBgn0010385	Def	immunity	humoral	AMP	-0.0187115	0.0233376	1.90874	59.8333	216.167	1	5	8	6.5	5	2.5	5941932	2R	0.0690821	0.310101
FBgn0040734	CG15065	immunity	humoral	unknown_other	-0.021047	0.0345707	3.75871	22.0556	73.9444	1	0	3	0	3	0	14277587	2R	1	0.84239
FBgn0038530	AttD	immunity	humoral	AMP	-0.0224662	0.0224662	2.64893	135.278	407.722	0	5	12	16	13	24	13451357	3R	0.0784059	0.327883
FBgn0052283	dro3	immunity	humoral	AMP	-0.0257044	0.0257044	3.19184	46.0556	166.944	0	0	9	5	5	7	3315142	3L	1	0.84239
FBgn0040733	CG15068	immunity	humoral	unknown_other	-0.0264338	0.0374094	3.75872	28.8889	91.1111	1	4	3.5	0	1.5	0	14277997	2R	0.242424	0.564404
FBgn0033327	PGRP-SC1b	immunity	humoral	unknown_other	-0.0272622	0.0272622	1.28818	31.6667	106.333	0	5	2	0	0	0	4601259	2R	0.047619	0.257227
FBgn0043576	PGRP-SC1a	immunity	humoral	unknown_other	-0.0381054	0.0381054	1.28634	32.8333	108.167	0	2	3	0	2	0	4597546	2R	0.428571	0.696106
FBgn0033312	CG8642	control	control	control	0.0822367	0.00542028	1.23788	54.5556	203.444	17.8333	11.1667	3	0	1	7	4500407	2R	0.0775392	0.326333
FBgn0010422	TfIIS	control	control	control	0.0807276	0.00932062	2.06828	91.8889	346.111	31.1667	14.8333	2	0	7	0	15059994	2L	0.0219653	0.160262
FBgn0035782	CG14835	control	control	control	0.0766932	0.0146634	3.29383	88.3333	304.667	27.8333	15.1667	5	0	5	0	7430203	3L	0.475037	0.717432
FBgn0014848	Eig71Eh	control	control	control	0.06424	0.0107422	1.67172	63.6111	233.389	17.5	3.5	6.5	2	6.5	6	15652333	3L	0.0100982	0.105659
FBgn0039077	CG17380	control	control	control	0.05648	0.0196621	3.18882	44.9444	186.056	14.1667	5.83333	6	5	7	7	19229114	3R	0.131215	0.415013
FBgn0034323	CG18537	control	control	control	0.0559355	0.00600145	3.75714	120	444	27.5	15.5	7	4	7	12	14183793	2R	0.0327627	0.205971
FBgn0053121	CG33121	control	control	control	0.0473388	0.012142	3.9627	222.611	815.389	48.5	17.5	21	12	22	24	7889950	2L	0.0002167	0.00634349
FBgn0051824	CG31824	control	control	control	0.0420547	0.0215765	1.6527	55.5556	196.444	12.5	8.5	3	0	1	0	15888243	2L	1	0.84239
FBgn0019686	lok	control	control	control	0.0419488	0.00835302	0	22.1667	82.8333	4.16667	1.83333	1	0	1	1	20062090	2L	0.52381	0.736818
FBgn0003346	RanGap	control	control	control	0.0415286	0.00710829	0	395.444	1377.56	67	38	12	8	6	24	19446211	2L	0.0059538	0.076093
FBgn0031070	CG12702	control	control	control	0.0409771	0.00757413	1.69808	612.111	1997.89	97	44	19	21	51	34	19654835	X	2.4748e-09	4.34669e-07
FBgn0031372	CG7295	control	control	control	0.0399128	0.0171652	3.19509	190.444	709.556	40.5	23.5	10	0	10	0	1870370	2L	0.434387	0.69895
FBgn0041702	CG15107	control	control	control	0.0381679	0.00590217	3.75864	143.722	567.278	25	9	5	5	11	14	14859516	2R	0.000271268	0.00733001
FBgn0028942	CG16852	control	control	control	0.0353062	0.0161018	2.72449	153.611	554.389	28.5	22.5	17	9	16	8	13541186	2L	0.841116	0.818036
FBgn0051025	CG31025	control	control	control	0.0336077	0.00498786	2.85889	65.7222	207.278	8	3	2	1	8	7	25952529	3R	0.00506045	0.0679182
FBgn0036950	CG6996	control	control	control	0.0332144	1.32047e-14	0	121.389	451.611	15	9	0	0	3	0	20201529	3L	0.0752137	0.322075
FBgn0042106	CG18754	control	control	control	0.030413	0.0307433	3.19568	152.278	498.722	30.5	15.5	16	0	7	0	19510883	3R	0.791417	0.808794
FBgn0032649	CG15145	control	control	control	0.0284848	0.0124933	0.707955	547.722	2074.28	85	62	23.5	36.5	30.5	86.5	17530850	2L	1.91901e-05	0.000899631
FBgn0053679	CG33679	control	control	control	0.027939	0.00381565	2.06895	109.611	409.389	13	16	1	0	2	0	15058594	2L	1	0.84239
FBgn0028526	CG15293	control	control	control	0.0278405	0.014782	2.49532	239.222	750.778	32	23	10	19	12	18	14108723	2L	0.353823	0.654112
FBgn0034321	CG14502	control	control	control	0.0276627	0.0101707	3.7571	97.3889	343.611	13	12	8.5	4	14.5	12	14181740	2R	0.122124	0.402137
FBgn0051769	CG31769	control	control	control	0.027594	0.0229523	2.4947	210.889	722.111	36.5	19.5	19	23	11	22	14110188	2L	0.372294	0.665533
FBgn0035440	CG14969	control	control	control	0.025626	0.0126894	3.1937	212.222	730.778	28	19	10	0	15	0	3334001	3L	0.14059	0.429258
FBgn0039376	CG14354	control	control	control	0.0252069	0.00709854	3.18899	201	681	22	10	7	8.5	15	20.5	21641756	3R	0.00138298	0.0290997
FBgn0031055	CG14225	control	control	control	0.0232139	0.0286109	1.74448	217.111	742.889	38.5	21.5	17	0	12	0	19569265	X	0.816288	0.813533
FBgn0053475	CG33475	control	control	control	0.0229876	0.0128005	2.05872	91.7222	349.278	12.5	12.5	2	0	2	0	6298496	2R	1	0.84239
FBgn0039343	CG5111	control	control	control	0.0226101	0.00370351	3.19637	387.889	1349.11	35.5	31.5	8	9	36	35	21333008	3R	1.60632e-05	0.000808517
FBgn0039463	CG18472	control	control	control	0.0212866	0.00810877	3.14329	178.611	697.389	20.5	17.5	8	8	23	32	22774457	3R	0.00250237	0.0430583
FBgn0028904	CG16879	control	control	control	0.0200597	0.00484089	2.4966	299.167	963.833	24	37	3	0	5	0	14105668	2L	1	0.84239
FBgn0030775	CG9673	control	control	control	0.0197743	0.00495403	3.09146	140.167	444.833	11	10	6	1	18	9	16597442	X	0.0199138	0.152353
FBgn0030694	CG15602	control	control	control	0.0188871	0.0102592	3.39897	197.778	726.222	21.1667	16.8333	6	0	6	0	15694318	X	1	0.84239
FBgn0038845	CG10827	control	control	control	0.0174387	0.00853651	3.05719	353.722	1206.28	31.3333	28.6667	14	18	36	36	16831834	3R	0.0120919	0.116368
FBgn0083141	Spn7	control	control	control	0.0170751	0.0162729	3.97565	249.389	884.611	29.5	26.5	23	29.5	19	40.5	7582583	2L	0.41589	0.689715
FBgn0028941	CG16853	control	control	control	0.016871	0.0115569	2.72375	205.056	685.944	19.5	24.5	13	13	15	10	13543104	2L	0.681767	0.784664
FBgn0034247	CG6484	control	control	control	0.0165046	0.00383026	3.73089	173.056	540.944	11	16	5	2	7	9	13470541	2R	0.558731	0.749141
FBgn0020129	DnaJ-60	control	control	control	0.0160959	0.0167745	3.0131	225	720	23.6667	26.3333	13	0	14	0	20046007	2R	1	0.84239
FBgn0041224	Gr97a	control	control	control	0.0160747	0.0100312	3.14238	185.111	612.889	16	17	11	7.5	15	40.5	22791530	3R	0.0234464	0.165532
FBgn0053467	CG33467	control	control	control	0.015707	0.0129966	3.43396	89.6111	348.389	10	6	11	4	10	14	10943376	2R	0.139802	0.4281
FBgn0039503	CG14262	control	control	control	0.0150109	0.0167529	3.12531	182.611	645.389	20.5	29.5	11	0	14	0	23090633	3R	0.806097	0.81162
FBgn0046878	Obp83cd	control	control	control	0.0149526	2.51014e-15	0	82.6111	334.389	5	10	0	0	4	4	1934681	3R	0.122114	0.402123
FBgn0004593	Eig71Ef	control	control	control	0.0144667	0.0100268	1.67241	47.2778	183.722	4.5	4.5	1	0	6	0	15650342	3L	0.282051	0.601197
FBgn0003732	Top2	control	control	control	0.0142925	0.00564029	0	196.556	727.444	14.5	21.5	0	7	4	12	19449458	2L	0.584603	0.757551
FBgn0019643	Dat	control	control	control	0.0141457	0.01219	3.01359	168.444	588.556	15.5	11.5	8	0	15	0	20044198	2R	0.160168	0.461226
FBgn0030773	CG9676	control	control	control	0.0136577	0.00774114	3.09281	192.222	560.778	12	14	7	7	16	21	16593766	X	0.128714	0.411038
FBgn0035971	CG4477	control	control	control	0.0135458	0.0138828	3.14523	215.833	729.167	20	26	14	18	15	28	9243895	3L	1	0.84239
FBgn0033326	CG14743	control	control	control	0.0132959	0.00337903	1.28709	396.667	1349.33	22.5	44.5	3	0	17	0	4599062	2R	0.161418	0.463158
FBgn0037241	CG14646	control	control	control	0.013187	0.0027988	0	49.3333	187.667	3	6	0	1	0	1	216464	3R	1	0.84239
FBgn0037697	CG9363	control	control	control	0.012938	0.00107817	0.587393	89.8333	309.167	4.33333	13.6667	0	0	0	0	5284129	3R	1	0.84239
FBgn0036666	TSG101	control	control	control	0.0123377	0.0046324	1.23756	281.167	942.833	16	36	9	2	8	37	16836613	3L	0.192173	0.50669
FBgn0039323	CG10559	control	control	control	0.0122208	0.00758052	3.19987	235.222	883.778	17.5	21.5	16	7	18	35	21141109	3R	0.152585	0.449199
FBgn0034322	CG18536	control	control	control	0.0119753	0.010214	3.75712	122.333	450.667	10	14	8	8	19	25	14182759	2R	0.199721	0.516316
FBgn0036509	CG7739	control	control	control	0.011511	0.00508149	1.70512	401.833	1386.17	23	41	14	5	22	18	15555111	3L	0.706367	0.790593
FBgn0039325	CG10560	control	control	control	0.0114157	0.00599982	3.1998	242.278	918.722	16	18	7	11	8	49	21145064	3R	0.0248496	0.171159
FBgn0038239	CG14850	control	control	control	0.0113781	0.0475815	2.05369	104.667	288.333	17	13	12	0	8	0	10386942	3R	1	0.84239
FBgn0035443	CG12010	control	control	control	0.0109186	0.0307481	3.19771	198	648	27	28	17.5	0	6.5	0	3375178	3L	0.0475872	0.257133
FBgn0013269	FK506-bp1	control	control	control	0.0108565	-1.13555e-14	2.22358	86.6667	276.333	3	6	0	0	5	3	11157848	3R	0.205882	0.5239
FBgn0030027	CG1632	control	control	control	0.010826	0.002872	4.11467	378.611	1265.39	17.3333	36.6667	10.5	1	37.5	24	8161918	X	0.0544458	0.276235
FBgn0033834	CG4744	control	control	control	0.0106148	0.009839	3.06616	396.278	1466.72	30	27	17	22	62	64	9284539	2R	0.00010344	0.00374686
FBgn0035645	CG5592	control	control	control	0.0103154	0.008043	3.32705	367.167	1252.83	23	24	10	22.5	42	55.5	5891622	3L	0.00307619	0.0484099
FBgn0030915	CG6179	control	control	control	0.0102041	-4.69399e-14	2.39441	62	196	2	2	0	0	3	0	18274744	X	0.428571	0.696106
FBgn0039483	CG14259	control	control	control	0.0101983	-6.46705e-15	3.13525	55.8889	196.111	2	7	0	0	0	4	22920936	3R	1	0.84239
FBgn0039342	CG5107	control	control	control	0.00979748	0.0115151	3.19641	143.333	492.667	10.5	16.5	12.5	4	27.5	14	21331290	3R	0.322499	0.632851
FBgn0028906	CG17341	control	control	control	0.00951493	0.00268737	2.47464	365.944	1038.06	12.6667	28.3333	2	0	18	0	14157700	2L	0.111429	0.386449
FBgn0032648	CG15144	control	control	control	0.00926998	0.00850988	0.71014	168.444	590.556	10.5	5.5	4	6	17	23	17527348	2L	0.00347674	0.0516341
FBgn0015801	Reg-5	control	control	control	0.00913938	0.0050618	2.83122	135.5	422.5	6	19	4	2	5	11	20676250	2R	1	0.84239
FBgn0015544	spag	control	control	control	0.00904428	0.0158376	3.01259	276.444	964.556	24	19	16	0	11	0	20047865	2R	0.808924	0.812155
FBgn0051715	CG31715	control	control	control	0.00882898	0.00514076	3.65842	76.6667	286.333	4	10	3	2	3	7	10342028	2L	1	0.84239
FBgn0004050	z	control	control	control	0.00876314	0.00626147	2.40691	383.944	1320.06	19.8333	40.1667	16	9	40	28	2343285	X	0.4679	0.714353
FBgn0030795	ppk28	control	control	control	0.00866365	0.003594	3.05303	428.111	1386.89	17	35	6	10	45	47	16701379	X	0.0121889	0.116845
FBgn0038251	CG3508	control	control	control	0.00827523	0.00787829	2.07626	239.222	804.778	13	16	12.5	6	24.5	37	10485920	3R	0.0307201	0.19758
FBgn0035425	CG17746	control	control	control	0.00825593	0.0021227	3.18411	242.833	867.167	9	22	2	4	29	15	3238028	3L	0.0777498	0.326712
FBgn0054020	CG34020	control	control	control	0.00822106	0.0156095	3.76063	147.444	503.556	12	5	16	11	13	10	14645118	2R	0.268018	0.5889
FBgn0034260	CG14481	control	control	control	0.00811988	0.0262531	3.73625	53.4444	174.556	6	7	5	0	6	0	13573727	2R	1	0.84239
FBgn0029531	CG13362	control	control	control	0.0077348	0.0114491	1.53671	230.222	729.778	14	14	7	15	13	15	644530	X	0.642631	0.774507
FBgn0037231	CG9779	control	control	control	0.00769039	0.00187288	0	146.167	522.833	5	15	2	0	5	4	136124	3R	1	0.84239
FBgn0030794	CG13005	control	control	control	0.00768578	0.00889475	3.05408	354.389	1085.61	18	20	17	14.5	28	34.5	16698553	X	0.169527	0.475365
FBgn0039462	CG14252	control	control	control	0.00759511	0.00850987	3.14342	229.611	931.389	15	12	14.5	11	32.5	32	22772118	3R	0.0201192	0.153179
FBgn0035957	CG5144	control	control	control	0.00758263	0.00238231	3.16771	254.833	903.167	9	22	3	4	22	42	9041179	3L	0.0198323	0.152022
FBgn0035999	CG3552	control	control	control	0.00747706	0.00619779	3.12063	139.111	511.889	7	11	7	3	9	11	9451762	3L	0.761074	0.802675
FBgn0030323	CG2371	control	control	control	0.00739128	0.00347391	4.19972	161.778	552.222	6	6	2	0	6	0	11572083	X	0.372851	0.665866
FBgn0031934	Ntl	control	control	control	0.00726686	-6.4098e-16	3.97092	39.3889	137.611	1	1	0	0	3	2	7711114	2L	0.285714	0.604287
FBgn0046876	Obp83ef	control	control	control	0.00719995	0.00778829	0	161.889	567.111	8.5	20.5	6	2	2	14	1936116	3R	0.769327	0.804378
FBgn0033324	CG14744	control	control	control	0.00719615	0.00370799	1.28579	107.167	366.833	4	11	1	0	2	0	4596434	2R	1	0.84239
FBgn0032303	CG6508	control	control	control	0.00659693	0.0142216	3.55757	275.333	936.667	19.5	19.5	25	22	44	50	10819758	2L	0.0644036	0.300157
FBgn0037217	CG14636	control	control	control	0.00633176	0.0179316	0	280.889	886.111	21.5	30.5	7	0	1	0	30902.5	3R	0.023671	0.166301
FBgn0032016	CG7818	control	control	control	0.00624507	0.00267907	3.93601	31.9444	112.056	1	0	1	0	4	0	8308870	2L	0.333333	0.640494
FBgn0014269	prod	control	control	control	0.00619243	0.00249243	3.75867	232	806	7	10	3	3	18	27	14857926	2R	0.0131931	0.121578
FBgn0029771	CG12730	control	control	control	0.00605042	-4.53543e-15	3.55309	113.444	330.556	2	8	0	0	7	0	5411813	X	0.485294	0.721742
FBgn0010328	woc	control	control	control	0.00604953	0.0135185	3.12544	220.444	766.556	15	33	11	0	11	0	23088532	3R	0.183428	0.495048
FBgn0034151	CG15617	control	control	control	0.00578964	2.68622e-15	3.66778	147.833	518.167	3	7	0	0	25	31	12633624	2R	0.00262238	0.0442586
FBgn0027599	CG2790	control	control	control	0.00574094	0.00771868	2.78228	219.444	891.556	12	24	6	0	3	0	20835034	2R	0.125652	0.40697
FBgn0050273	CG30273	control	control	control	0.00566878	0.00102889	3.36464	85.3889	298.611	2	2	1	0	6	4	18554943	2R	0.153846	0.451235
FBgn0035807	CG7492	control	control	control	0.00562173	0.00266121	3.28234	252.889	845.111	7	10	7	0	13	8	7646301	3L	0.326195	0.635494
FBgn0038319	mRpL9	control	control	control	0.0055691	0.00661188	2.22338	169.333	574.667	7	7	8	3	6	24	11156878	3R	0.185452	0.497791
FBgn0032014	CG7840	control	control	control	0.0055435	0.00632898	3.93622	219.944	758.056	9	10	10	7	26	27	8306174	2L	0.085069	0.339577
FBgn0033951	CG10139	control	control	control	0.0054973	0.0039714	3.35578	143.944	528.056	5	21	1	5	5	17	10533226	2R	1	0.84239
FBgn0032536	Ance-3	control	control	control	0.00521437	0.0167905	2.55911	33.3889	113.611	2.5	1.5	4	0	1	5	13955422	2L	1	0.84239
FBgn0028422	KaiRIA	control	control	control	0.00518135	-9.32414e-16	3.02637	53	193	1	8	0	0	0	0	16474718	3R	1	0.84239
FBgn0032304	CG17134	control	control	control	0.00504069	0.00796665	3.55722	141.722	461.278	6	11	8	4	30	25	10821320	2L	0.182018	0.493119
FBgn0050046	CG30046	control	control	control	0.0049822	0.0070884	2.75261	499.389	1822.61	22	40	27	13	29	29	8203187	2R	0.511243	0.732082
FBgn0050269	CG30269	control	control	control	0.00494414	0.0103127	3.36445	104.278	327.722	5	6	6	5	13	6	18555875	2R	0.723094	0.794441
FBgn0032013	Scgalpha	control	control	control	0.00465567	0.00791214	3.93636	282.611	1034.39	13	22	17.1667	12	49.8333	48	8304351	2L	0.125695	0.407028
FBgn0034403	CG18190	control	control	control	0.00460093	0.00183618	3.76003	140.278	543.722	3.5	17.5	1	0	5	0	14739864	2R	1	0.84239
FBgn0010053	Jheh1	control	control	control	0.00438894	0.00437943	3.76002	197.722	684.278	6	34	2	0	1	0	14741501	2R	0.0839478	0.337684
FBgn0014127	barr	control	control	control	0.00436237	0.00561467	0	399.778	1403.22	14	18	11	4	14	45	20059553	2L	0.0177839	0.143284
FBgn0035996	CG3448	control	control	control	0.0042883	0.0153006	3.12154	122.556	459.444	9	12	11	10.5	5	7.5	9444278	3L	0.16272	0.465155
FBgn0019932	SamDC	control	control	control	0.00423902	0.00214396	3.65873	193.778	757.222	4.83333	12.1667	5	1	18	30	10340447	2L	0.117736	0.395897
FBgn0010315	CycD	control	control	control	0.00421351	0.00296674	3.36472	316.833	1114.17	8	30	6	5	31	12	15802231	X	1	0.84239
FBgn0028534	CG7916	control	control	control	0.00408865	0.00336785	2.60319	110.667	402.333	3	3	4.5	0	13.5	19	13847470	2L	0.0477797	0.257703
FBgn0038932	CG5740	control	control	control	0.00391402	0.00492974	3.1352	179.556	678.444	6	21	5	5	16	9	17955456	3R	0.770612	0.80464
FBgn0039501	CG5987	control	control	control	0.00381526	0.0022885	3.12621	230.833	819.167	5	18	2	0	16	0	23075710	3R	0.437551	0.700475
FBgn0032530	CG9263	control	control	control	0.00375154	0.00691323	2.72415	134.167	468.833	5	19	8	2	16	8	13542071	2L	0.551513	0.746689
FBgn0051717	CG31717	control	control	control	0.00366565	0.000624154	3.67607	145.778	466.222	2	11	1	0	15	22	10251159	2L	0.156062	0.45478
FBgn0028533	CG7953	control	control	control	0.00363035	0.00698644	2.60278	198.667	659.333	7	13	7	7	7	42	13848480	2L	0.255345	0.577125
FBgn0035065	CG3589	control	control	control	0.00322024	0.00584981	2.8325	300.722	992.278	9	18	13	4	9	16	20672050	2R	0.616818	0.767266
FBgn0064237	Idgf5	control	control	control	0.00317973	0.0173114	3.75877	304.167	1024.83	21	38	13	0	21	0	14281940	2R	0.826011	0.815323
FBgn0038395	CG10407	control	control	control	0.00315713	0.00763101	2.36876	57.6111	185.389	2	8	2	2	2	10	11871354	3R	1	0.84239
FBgn0033179	p47	control	control	control	0.00288739	1.45326e-15	0.630207	97.6667	346.333	1	14	0	0	1	0	3353505	2R	1	0.84239
FBgn0051106	CG31106	control	control	control	0.00276918	0.00571459	3.20133	360.278	1178.72	10	34	13	9	27	56	21043226	3R	0.828911	0.81585
FBgn0025682	scf	control	control	control	0.00251535	0.00363387	2.91942	103.444	406.556	2.5	4.5	1	2	9	6	1299280	3L	0.568041	0.752233
FBgn0016650	Fsh	control	control	control	0.00239747	0.00572764	2.66552	585.333	1907.67	15.5	21.5	18	17	50	77	13556322	3R	0.0128727	0.120108
FBgn0041087	wun2	control	control	control	0.00231007	0.0124753	1.62456	238.389	811.611	12	9	11	16	28	36	5303860	2R	0.022884	0.163572
FBgn0035998	CG3437	control	control	control	0.00226534	0.00769868	3.12083	223.111	802.889	8	15	13	7	6	12	9450124	3L	0.196849	0.512698
FBgn0033494	KCNQ	control	control	control	0.00226094	0.00359815	1.94974	698.778	2247.22	13.1667	24.8333	17	5	43	48	6037929	2R	0.0764195	0.324302
FBgn0031057	CG14224	control	control	control	0.00216367	0.00340048	1.73923	99.5556	359.444	2	6	1	0	8	0	19578989	X	0.576471	0.754969
FBgn0004594	Eig71Eg	control	control	control	0.00199135	0.0204413	1.67219	65.1111	222.889	5	2	6	6	6	7	15650968	3L	0.4025	0.682668
FBgn0040388	boi	control	control	control	0.00190949	0.00410021	2.40692	504.222	1580.78	9.5	33.5	14	6	44	55	2343303	X	0.373808	0.666436
FBgn0001253	ImpE1	control	control	control	0.00157574	0.0118489	3.23071	447.222	1638.78	22	27	12	0	7	0	8380744	3L	0.279621	0.59912
FBgn0034964	CG3173	control	control	control	0.00152283	0.00296874	3.04444	142.722	445.278	2	6	1	3	11	20	19929929	2R	0.307759	0.621915
FBgn0039465	Tsp97E	control	control	control	0.00149237	0.000709465	3.14248	136.833	454.167	1	10	0	1	3	15	22789652	3R	1	0.84239
FBgn0030012	CG18262	control	control	control	0.00121583	0.0029947	4.10012	143	475	2	8	3	2	20	13	8047782	X	0.625056	0.769627
FBgn0037912	CG6782	control	control	control	0.00114568	0.00437961	1.26339	227.056	723.944	4	23	5	3	6	20	7386393	3R	0.522174	0.736211
FBgn0004556	Dbp73D	control	control	control	0.00114267	0.00953539	1.28151	281.5	936.5	10	8	5	17	24	46	16722707	3L	0.0106904	0.10903
FBgn0034388	CG15092	control	control	control	0.000830045	0.00732336	3.76062	106.056	367.944	3	5	5	4	12	5	14646529	2R	1	0.84239
FBgn0250747	l(2)gd1	control	control	control	0.000687548	0.00659444	3.48998	564.111	1853.89	13.5	40.5	23	19	37	103	11108749	2L	0.716343	0.792905
FBgn0000351	cort	control	control	control	0.000615343	0.00438744	3.98114	58.1111	199.889	1	8	2	1	4	4	6674930	2L	0.591331	0.759647
FBgn0028940	Cyp28a5	control	control	control	0.000353077	0.00715631	2.54965	151.333	532.667	4	7	5	6	14	6	13978369	2L	1	0.84239
FBgn0032343	CG6201	control	control	control	0.000351368	0.00632601	3.48928	132.722	449.278	3	12	4	5	11	25	11111636	2L	1	0.84239
FBgn0051103	CG31103	control	control	control	0.000276865	0.0045638	3.20129	126.833	413.167	2	9	2	4	8	13	21045667	3R	1	0.84239
FBgn0046875	Obp83g	control	control	control	0.00022504	0.0115224	0	94.5	340.5	4	5	6	2	3	0	1937717	3R	0.361848	0.659169
FBgn0051201	GluRIIE	control	control	control	0.000202942	0.0045538	3.02616	588.722	2102.28	10	84	10	0	38	0	16472415	3R	0.126398	0.407971
FBgn0000116	Argk	control	control	control	0.000160882	0.00226663	3.16748	244.111	823.889	2	2	5	1	12	10	9043356	3L	0.254227	0.576054
FBgn0044011	Spn43Ad	control	control	control	0.000150997	0.0213378	0.454068	132.444	395.556	8.5	15.5	8	8	3	16	3042383	2R	0.422975	0.693318
FBgn0035421	CG12034	control	control	control	0.00014089	0.00184324	3.18227	150	504	1	10	1	0	6	0	3220011	3L	1	0.84239
FBgn0030294	CG11750	control	control	control	-3.50168e-17	3.50168e-17	4.22043	35.6667	135.333	0	3	0	0	6	2	11253579	X	1	0.84239
FBgn0023076	Clk	control	control	control	-1.09561e-16	1.09561e-16	3.27573	25.6667	109.333	0	2	0	0	3	1	7758066	3L	1	0.84239
FBgn0034763	CG12190	control	control	control	-2.14711e-16	2.14711e-16	3.36389	27.5556	110.444	0	0	0	0	1	0	18558680	2R	1	0.84239
FBgn0036667	CG9669	control	control	control	-3.43848e-16	3.43848e-16	1.23708	57.6667	176.333	0	9	0	0	2	8	16837843	3L	1	0.84239
FBgn0039466	CG5521	control	control	control	-4.04781e-16	4.04781e-16	3.14229	23.8889	81.1111	0	0	0	0	1	5	22793219	3R	1	0.84239
FBgn0038341	CG14869	control	control	control	-4.40261e-16	4.40261e-16	2.24705	42.6111	152.389	0	2	0	0	6	0	11269403	3R	1	0.84239
FBgn0021764	sdk	control	control	control	-7.4042e-16	7.4042e-16	1.53504	53	187	0	2	0	0	2	0	641543	X	1	0.84239
FBgn0020415	Idgf2	control	control	control	-8.58668e-16	8.58668e-16	1.34906	22	86	0	0	0	0	1	1	16447450	2L	1	0.84239
FBgn0037240	Cont	control	control	control	-5.9758e-05	0.00406688	0	145.889	499.111	2	17	1	0	0	0	211664	3R	0.15	0.444974
FBgn0003255	rk	control	control	control	-0.00017597	0.00262829	2.54623	144.222	407.778	1	7	2	1	19	9	13986637	2L	1	0.84239
FBgn0032643	CG6453	control	control	control	-0.000188534	0.00998238	0.737555	254.056	918.944	9	18	13	8	16	47	17483302	2L	0.457185	0.709603
FBgn0038402	Fer2	control	control	control	-0.000213757	0.0017959	2.38912	204.944	632.056	1	14	2	1	5	17	11976226	3R	1	0.84239
FBgn0028582	lqf	control	control	control	-0.000237329	0.00820757	3.28883	566	1882	15	31	27.5	22	41.5	68	7528032	3L	0.858827	0.821117
FBgn0035420	CG14967	control	control	control	-0.000252973	0.00298296	3.18177	1504.61	5311.39	14.5	121.5	33.5	16	141.5	76	3215083	3L	0.0309135	0.198391
FBgn0015513	mbc	control	control	control	-0.000271138	0.00345789	3.19794	693.611	2510.39	8	41	15.5	11	103.5	131	19624657	3R	0.213016	0.532388
FBgn0027348	bgm	control	control	control	-0.000278283	0.00153746	2.53333	237.833	794.167	1	13	1	2	32	21	14017773	2L	1	0.84239
FBgn0004811	fs(2)ltoPP43	control	control	control	-0.000329415	0.0120246	0	224.944	855.056	10	15	11.5	9	8.5	22	19794323	2L	1	0.84239
FBgn0028888	CG4168	control	control	control	-0.000585608	0.00278327	2.01754	837.667	2654.33	5.83333	46.1667	11	10	85	120	15165636	2L	0.607059	0.764406
FBgn0063491	GstE9	control	control	control	-0.000602168	0.00259046	3.75898	148.056	502.944	1	6	3	1	19	7	14296928	2R	1	0.84239
FBgn0031925	Cyp4d21	control	control	control	-0.00060243	0.00736141	3.97484	346.389	1183.61	8	15	24	7	75	47	7606589	2L	0.174633	0.48277
FBgn0027616	YT521-B	control	control	control	-0.000631832	0.00402646	3.19748	211.833	589.167	2	5	5	2	19	13	3372818	3L	0.609095	0.765009
FBgn0035978	UGP	control	control	control	-0.000742329	0.000742329	3.13313	248.778	846.222	0	14	2	0	30	48	9347787	3L	1	0.84239
FBgn0034025	GalNAc-T1	control	control	control	-0.000859379	0.00300198	3.51132	402.833	1400.17	3	20	6	7	42	49	11401065	2R	1	0.84239
FBgn0032015	CG7830	control	control	control	-0.000915489	0.00223591	3.93612	232.667	757.333	1	13	5	1	30	32	8307446	2L	1	0.84239
FBgn0030055	CG12772	control	control	control	-0.000956587	0.00672128	4.16078	566.833	1908.17	11	27	32	12	57	44	8572768	X	1	0.84239
FBgn0034355	CG5226	control	control	control	-0.00102419	0.00166898	3.76017	474.111	1550.89	1	18	4	5	56	45	14408695	2R	1	0.84239
FBgn0014849	Eig71Ei	control	control	control	-0.00109869	0.00952171	1.67147	65.5556	237.444	2	3	5	1	5	17	15653054	3L	0.5736	0.754044
FBgn0038840	CG5621	control	control	control	-0.00110593	0.00272236	3.04876	553.056	1855.94	3	36	5	0	53	0	16730752	3R	1	0.84239
FBgn0035997	phol	control	control	control	-0.00114953	0.00500227	3.12113	76.4444	259.556	1	2	3	1	2	1	9447635	3L	1	0.84239
FBgn0038539	Atg8b	control	control	control	-0.00115396	0.00115396	2.6646	77.0556	282.944	0	6	1	0	9	6	13550451	3R	1	0.84239
FBgn0035076	Ance-5	control	control	control	-0.00124374	0.0032976	2.8002	423.333	1460.67	3	38	9	6	7	20	20777350	2R	0.00270706	0.0450784
FBgn0031069	CG12703	control	control	control	-0.00129319	0.00129319	1.69952	176.5	603.5	0	11	1	1	7	14	19652196	X	1	0.84239
FBgn0036997	CG5955	control	control	control	-0.00136294	0.00492143	0	257.944	843.056	3	14	6	2	11	31	20461331	3L	1	0.84239
FBgn0038401	CG5916	control	control	control	-0.00139291	0.00139291	2.38868	224.111	765.889	0	13	2	1	11	14	11973926	3R	0.539024	0.742332
FBgn0035636	Cralbp	control	control	control	-0.00139645	0.00310634	3.32611	171.167	584.833	1	6	2	0	32	0	5777068	3L	0.438649	0.701
FBgn0004638	drk	control	control	control	-0.00155891	0.00155891	3.09283	116.111	429.889	0	0	2	0	6	4	9386938	2R	1	0.84239
FBgn0034152	Acp53C14a	control	control	control	-0.00161038	0.0051691	3.66799	82	281	1	2	4	1	8	13	12635843	2R	0.515326	0.733639
FBgn0000047	Act88F	control	control	control	-0.00162391	0.00162391	2.24653	259.778	850.222	0	8	3	1	9	17	11266934	3R	0.559981	0.74956
FBgn0051902	CG31902	control	control	control	-0.00172236	0.0243433	3.96278	221.278	795.722	18	14	33.5	34	20.5	34	7888451	2L	1	0.84239
FBgn0001208	Hn	control	control	control	-0.00173534	0.00173534	3.27592	306.444	1049.56	0	13	3	3	54	69	7754951	3L	1	0.84239
FBgn0035216	CG9168	control	control	control	-0.00174381	0.0444935	2.93856	103.944	421.056	18	13	13	0	7	0	1412301	3L	0.770724	0.804663
FBgn0032652	CG6870	control	control	control	-0.00174613	0.00174613	0.669751	85.5556	298.444	0	10	1	0	2	8	17591904	2L	1	0.84239
FBgn0016701	Rab4	control	control	control	-0.00176272	0.00176272	3.7304	147.944	491.056	0	4	3	0	8	9	13461625	2R	1	0.84239
FBgn0032635	CG15141	control	control	control	-0.00178598	0.00178598	0.781084	70.1111	250.889	0	4	0	1	5	10	17412982	2L	1	0.84239
FBgn0028552	gammaSnap	control	control	control	-0.00184079	0.00388671	3.04301	141.222	488.778	1	1	5	1	10	11	19935294	2R	0.431034	0.697317
FBgn0051475	CG31475	control	control	control	-0.00185673	0.0168609	2.87029	95.1111	399.889	6	7	5	0	2	0	15016050	3R	0.374226	0.666684
FBgn0036386	CG8833	control	control	control	-0.00206675	0.0179774	2.21572	332.833	1194.17	19	37	15	0	17	0	13920462	3L	0.260874	0.582344
FBgn0000464	Lar	control	control	control	-0.00211392	0.00244133	0	908.778	3054.22	1	41	10	5	69	109	19728028	2L	0.316967	0.628821
FBgn0035644	Pole2	control	control	control	-0.00216738	0.00299875	3.32704	372.167	1202.83	1	25	4	7	33	58	5889662	3L	0.457227	0.709621
FBgn0036800	CG6897	control	control	control	-0.00226904	0.00956075	0.489985	376.722	1234.28	9	41	4	0	12	0	18616726	3L	0.71869	0.793442
FBgn0039291	CG13663	control	control	control	-0.00236852	0.011355	3.20136	56.4444	222.556	2	2	4	4	8	6	21040563	3R	0.625418	0.76973
FBgn0035416	gry	control	control	control	-0.00238101	0.00780556	3.18129	219.611	737.389	4	14	11	7	20	9	3210427	3L	0.256834	0.578543
FBgn0020416	Idgf1	control	control	control	-0.00239644	0.0102396	1.34986	150	510	4	9	9.5	3	33.5	14	16446023	2L	0.463044	0.71222
FBgn0038927	CG6015	control	control	control	-0.00242439	0.00644484	3.12963	329.722	1119.28	4.5	36.5	6	0	25	0	17858876	3R	0.314806	0.627223
FBgn0036836	CG11619	control	control	control	-0.00269192	0.0129357	0.323312	417.5	1415.5	14.5	58.5	8	0	23	0	18980209	3L	0.600661	0.762493
FBgn0028532	CG7968	control	control	control	-0.0027279	0.00957396	2.60223	165.722	584.278	4	14	5	12.5	10	42.5	13849825	2L	1	0.84239
FBgn0031126	Cyp6v1	control	control	control	-0.00285487	0.00369611	1.19857	371.278	1188.72	1	3	6	5	21	33	20530860	X	0.543077	0.743763
FBgn0024230	Hs2st	control	control	control	-0.00293952	0.00415058	0	221.278	825.722	1	17	4	3	9	12	19443961	2L	0.124066	0.404817
FBgn0041092	tai	control	control	control	-0.00295142	0.00506303	3.83913	1011	3315	7	56	37.5	19	129.5	101	9241771	2L	0.147068	0.440105
FBgn0032642	CG5110	control	control	control	-0.00299052	0.00299052	0.738637	84.6111	287.389	0	0	1	1	4	8	17481559	2L	1	0.84239
FBgn0015541	sda	control	control	control	-0.00304313	0.00304313	3.14353	124.778	439.222	0	5	3	1	14	15	22769897	3R	1	0.84239
FBgn0037911	CG10898	control	control	control	-0.00308094	0.00308094	1.26289	249.722	770.278	0	15	5	1	9	31	7384704	3R	0.321108	0.631846
FBgn0037525	CG17816	control	control	control	-0.00317867	0.00470448	0.00839504	196.611	655.389	1	10	2	4	3	7	3692039	3R	0.183203	0.494741
FBgn0035995	CG3529	control	control	control	-0.00331143	0.00415342	3.12184	372.333	1187.67	1	14	6	9	18	20	9441813	3L	0.0977601	0.363791
FBgn0033491	CG18011	control	control	control	-0.00332009	0.0130894	1.94765	50.2778	204.722	2	1	3	4	2	4	6033004	2R	1	0.84239
FBgn0032633	CG6860	control	control	control	-0.00337385	0.00770937	0.805829	536.778	1845.22	8	18	23	10	43	60	17372795	2L	0.47017	0.71534
FBgn0025140	pit	control	control	control	-0.00343177	0.00777456	3.12984	324.667	1151.33	5	23	8	0	31	0	17862578	3R	1	0.84239
FBgn0040389	mRpL14	control	control	control	-0.00344582	0.00904632	2.35801	113.889	357.111	2	4	3	0	11	0	2238326	X	0.612616	0.766044
FBgn0034356	CG10924	control	control	control	-0.00352251	0.0062305	3.76024	436.889	1477.11	4	11	18	14	79	107	14418664	2R	0.259416	0.580981
FBgn0010548	Aldh-III	control	control	control	-0.00354072	0.0109294	0.632758	267.611	947.389	7	7	8	15	7	27	3358074	2R	0.556911	0.748527
FBgn0031702	CG14021	control	control	control	-0.00356895	0.00600244	3.89946	331.667	1027.33	2.5	10.5	13	7	42	69	5331640	2L	1	0.84239
FBgn0034261	CG4966	control	control	control	-0.00359795	0.00541669	3.73636	313.333	1099.67	2	5	18.5	1	38.5	15	13575953	2R	1	0.84239
FBgn0030050	CG12111	control	control	control	-0.00360319	0.00360319	4.14959	115.667	448.333	0	12	2	0	12	0	8464639	X	0.483077	0.720822
FBgn0030459	CG12723	control	control	control	-0.00363784	0.0111785	4.02074	456.167	1259.83	9.5	37.5	30	22	55	58	13084803	X	0.205914	0.523938
FBgn0052409	CG32409	control	control	control	-0.00389625	0.00688927	3.32706	94.8889	334.111	1	12	3	4	4	7	5893204	3L	0.0953504	0.359449
FBgn0000533	ea	control	control	control	-0.00392928	0.00615741	2.22306	278.389	897.611	2	15	11	5	26	42	11155369	3R	0.730097	0.796011
FBgn0024689	fws	control	control	control	-0.00393437	0.00753769	0.739781	406.389	1387.61	5	24	15	9	25	74	17479717	2L	1	0.84239
FBgn0033844	CG6016	control	control	control	-0.00400701	0.00400701	3.09152	53.6667	165.333	0	0	1	1	9	2	9381865	2R	1	0.84239
FBgn0035203	CG9149	control	control	control	-0.00405291	0.00547697	2.92019	221.778	702.222	1	10	6	6	24	21	1303808	3L	0.676493	0.783349
FBgn0039469	TwdlC	control	control	control	-0.00411262	0.00533603	3.14077	262.611	817.389	1	5	10	4	28	37	22821305	3R	1	0.84239
FBgn0036600	CG13043	control	control	control	-0.00416348	0.0136156	1.44103	123.611	317.389	3	5	2	0	6	0	16298668	3L	1	0.84239
FBgn0053334	CG33334	control	control	control	-0.0042651	0.0129738	3.13495	309.722	1148.28	10	10	29	17	31	21	17951021	3R	0.811478	0.812635
FBgn0030460	CG2453	control	control	control	-0.00429857	0.00429857	4.02024	51.2778	203.722	0	3	2	1	3	6	13087873	X	1	0.84239
FBgn0035428	CG14960	control	control	control	-0.00454477	0.00850836	3.18771	230.111	756.889	3	9	11	10	23	29	3273663	3L	1	0.84239
FBgn0037514	CG10919	control	control	control	-0.00468742	0.00468742	0	29.1667	117.833	0	5	1	0	0	1	3584664	3R	0.285714	0.604287
FBgn0032805	CG10337	control	control	control	-0.00469329	0.0118371	0	132.056	419.944	3	8	4	6.5	5	13.5	19546114	2L	0.719385	0.7936
FBgn0031950	Herp	control	control	control	-0.00483341	0.00483341	3.96713	69.0556	242.944	0	3	2	2	4	4	7798837	2L	0.516484	0.734078
FBgn0032224	Sps2	control	control	control	-0.00507064	0.00641422	3.65815	209.722	744.278	1	14	9	7	18	37	10343399	2L	0.284273	0.603077
FBgn0011787	mRpL12	control	control	control	-0.00519763	0.00519763	3.17731	132.5	413.5	0	3	4	3	18	23	8950321	3L	1	0.84239
FBgn0033136	Tsp42Eo	control	control	control	-0.00549188	0.00549188	0.396901	50.5	177.5	0	0	2	0	4	0	2943196	2R	1	0.84239
FBgn0063667	CG32335	control	control	control	-0.00567539	0.0124357	2.90265	226.389	739.611	5	16	15.5	13	28.5	41	1202440	3L	0.791547	0.808819
FBgn0032651	Oli	control	control	control	-0.00610606	0.00610606	0.670558	116.167	381.833	0	8	4	1	10	10	17590618	2L	0.302255	0.617662
FBgn0035765	CG8600	control	control	control	-0.00633971	0.00633971	3.29869	103.944	382.056	0	5	4	4	7	10	7327655	3L	0.286767	0.605166
FBgn0031597	CG17612	control	control	control	-0.00643862	0.0220404	3.777	100.333	448.667	7	2	13	20	8	14	4381710	2L	0.464032	0.712656
FBgn0030281	CG11105	control	control	control	-0.00645759	0.00849644	4.22739	291.056	980.944	2	4	18	12	12	13	11119336	X	0.410655	0.686998
FBgn0038396	CG5013	control	control	control	-0.00673856	0.00673856	2.36965	149.389	459.611	0	10	7	2	9	18	11875907	3R	0.172215	0.47929
FBgn0034286	dpr13	control	control	control	-0.00676274	0.0193819	3.74896	128.778	396.222	5	1	9	0	14	0	13877276	2R	0.0800766	0.330919
FBgn0038540	CG14321	control	control	control	-0.00680657	0.0138365	2.66604	78.5	284.5	2	8	8	4	13	19	13559584	3R	1	0.84239
FBgn0032287	CG6415	control	control	control	-0.00699932	0.0124371	3.58319	295.5	919.5	5	25	22.5	17	49.5	58	10704270	2L	0.356164	0.655602
FBgn0039513	CG6599	control	control	control	-0.00732715	0.0196962	3.11934	812.056	2667.94	33	66	56.5	0	92.5	0	23187582	3R	0.501022	0.728102
FBgn0035189	CG9119	control	control	control	-0.00740591	0.00740591	2.90292	223	728	0	11	10	7	27	25	1204021	3L	0.108404	0.381705
FBgn0033310	rgr	control	control	control	-0.00766776	0.00766776	1.23662	138.167	497.833	0	8	7	2	4	13	4497905	2R	0.0769701	0.325305
FBgn0031952	cdc14	control	control	control	-0.0079673	0.0079673	3.96693	271.556	808.444	0	1	10.5	12.5	26.5	37.5	7803031	2L	1	0.84239
FBgn0003415	skd	control	control	control	-0.00830479	0.0153228	0	574.611	1852.39	13	43	12	0	10	0	20991992	3L	0.013978	0.125029
FBgn0063499	GstE10	control	control	control	-0.00838434	0.00838434	3.75881	159.778	536.222	0	17	3	0	7	0	14284608	2R	0.0410256	0.236379
FBgn0038816	lrrk	control	control	control	-0.00891462	0.0113861	3.02559	120.389	404.611	1	12	4.5	0	0.5	0	16466071	3R	0.00210084	0.0386774
FBgn0030013	GIIIspla2	control	control	control	-0.00922801	0.0164428	4.10067	183.278	623.722	4.5	8.5	11.5	0	12.5	0	8052001	X	0.481498	0.720163
FBgn0038318	CG6236	control	control	control	-0.00927178	0.0110792	2.22258	166.722	553.278	1	9	10	7	8	19	11153100	3R	0.137851	0.425199
FBgn0032822	CG10466	control	control	control	-0.00935548	0.00935548	0	95.6667	366.333	0	5	4	3	9	17	19792487	2L	0.561194	0.749966
FBgn0028644	beat-Ic	control	control	control	-0.00950848	0.0162299	1.57302	216.111	743.889	5	5	19.5	11	8.5	10	16038335	2L	0.496311	0.726228
FBgn0024740	Lip2	control	control	control	-0.00961981	0.0158611	3.58319	277.667	961.333	6	8	26	25.5	32	44.5	10704292	2L	1	0.84239
FBgn0029532	CG13361	control	control	control	-0.00962088	0.0211096	1.53806	104.833	348.167	4	3	9	9	9	9	646929	X	1	0.84239
FBgn0031580	CG15423	control	control	control	-0.0106924	0.0106924	3.71383	80.3889	240.611	0	7	3	0	8	0	4006274	2L	0.245098	0.567099
FBgn0002909	mus312	control	control	control	-0.011002	0.0229683	3.29879	311.833	1128.17	13.5	26.5	35	49.5	25	64.5	7325443	3L	0.159576	0.460305
FBgn0040658	CG13516	control	control	control	-0.011186	0.0138346	3.36414	126.444	377.556	1	3	8	9	8	11	18557437	2R	0.613273	0.766236
FBgn0037215	CG12582	control	control	control	-0.0113283	0.0278338	0	206.556	666.444	11	14	8	0	4	0	29146.5	3R	0.295296	0.612147
FBgn0035766	eco	control	control	control	-0.0113912	0.0179	3.29857	269.167	921.833	6	37	17.5	0	27.5	0	7330381	3L	0.00897078	0.0987323
FBgn0039747	AdoR	control	control	control	-0.0114643	0.0167791	2.85762	550.611	1693.39	9	34	29	0	73	0	25962622	3R	0.412064	0.687733
FBgn0038400	CG5903	control	control	control	-0.0121882	0.0259445	2.38829	46.6111	145.389	2	1	3	0	1	0	11971925	3R	1	0.84239
FBgn0038531	CG14325	control	control	control	-0.0122605	0.0122605	2.64926	153.944	548.056	0	0	8	12	10	15	13453415	3R	1	0.84239
FBgn0010222	Nmdmc	control	control	control	-0.013407	0.0309851	0.441981	33.2222	113.778	2	2	2	0	0	0	4868968	3R	0.466667	0.713814
FBgn0014851	Eig71Ek	control	control	control	-0.013501	0.0178072	1.67094	58.7778	232.222	1	1	6	5	6	12	15654577	3L	1	0.84239
FBgn0037662	CG11997	control	control	control	-0.0135536	0.0292932	0.489686	266.222	984.778	15.5	24.5	16	0	5	0	5003939	3R	0.0141821	0.125893
FBgn0014850	Eig71Ej	control	control	control	-0.0137725	0.0181372	1.67117	64.8889	229.111	1	4	5	6	1	16	15653923	3L	0.630145	0.771062
FBgn0040625	CG18682	control	control	control	-0.0140575	0.0214196	2.85932	357.444	1154.56	8.5	28.5	42	34	52	62	25949117	3R	0.05891	0.287464
FBgn0031700	CG14022	control	control	control	-0.0142756	0.0142756	3.89913	68.8889	234.111	0	2	4	0	6	0	5328353	2L	0.515152	0.733573
FBgn0033137	Tsp42Ep	control	control	control	-0.0147017	0.0147017	0.397694	91.6667	298.333	0	0	5.5	3	2.5	1	2944566	2R	1	0.84239
FBgn0031548	CG8852	control	control	control	-0.0152516	0.0152516	3.62084	130.333	418.667	0	2	11	10	16	14	3526204	2L	0.512337	0.732501
FBgn0043904	bru-2	control	control	control	-0.0167765	0.032346	3.14252	196.944	578.056	9	8	20	0	15	0	12352389	2L	1	0.84239
FBgn0038238	CG14854	control	control	control	-0.0176426	0.0314738	2.05333	100.5	361.5	5	5	9.5	0	4.5	0	10385376	3R	0.402847	0.682855
FBgn0036000	CG3434	control	control	control	-0.0180287	0.024578	3.12046	225.556	763.444	5	19	20	0	23	0	9453160	3L	0.0639179	0.299081
FBgn0031581	CG10039	control	control	control	-0.0204335	0.0350179	3.7142	107.167	342.833	5	12	14	0	8	0	4008350	2L	0.053551	0.273877
FBgn0004841	Takr86C	control	control	control	-0.0234457	0.0234457	1.01471	43.1667	136.833	0	2	2	0	1	0	6575911	3R	0.4	0.681317
FBgn0038240	CG14851	control	control	control	-0.0237083	0.0572108	2.054	121.667	328.333	11	12	16	0	14	0	10388313	3R	0.784553	0.807443
FBgn0036655	CG13031	control	control	control	-0.0243381	0.0320884	1.28324	95.9444	258.056	2	1	11	10	7	15	16718203	3L	1	0.84239
FBgn0086355	Tpi	control	control	control	-0.025421	0.0409338	2.85794	61.6111	193.389	3	3	8	0	7	0	25960128	3R	1	0.84239
FBgn0036656	CG13026	control	control	control	-0.0259541	0.0325596	1.28292	99.2222	302.778	2	1	8	17	5	16	16719040	3L	1	0.84239
FBgn0033135	Tsp42En	control	control	control	-0.0279029	0.0361428	0.39559	166.556	485.444	4	9	10	0	4	0	2940932	2R	0.0569826	0.282723
